# Supplementary material for: p38MAPK guards the integrity of endosomal compartments through regulating necrotic death
Source: Sci Rep. 2022 Sep 29;12:16357. doi: 10.1038/s41598-022-20786-4 (PMC9523023; doi:10.1038/s41598-022-20786-4)
Supplement: Supplementary file 4 — Supplementary Information 2. [file 41598_2022_20786_MOESM4_ESM.xlsx]

## Sheet: Sheet1
	Dim.1
additional variable	-0.999628
Ccrl2	-0.963649
Osm	-0.954126
Dusp1	-0.950782
Csrnp1	-0.944713
Fosb	-0.942551
Irs2	-0.940034
Plk2	-0.934071
Nr4a3	-0.932165
Emp1	-0.927365
Gm15564	-0.924849
Rgs1	-0.91934
Mdm2	-0.91864
Zfp36	-0.916792
Bhlhe40	-0.914928
Mcl1	-0.911062
Egr2	-0.910958
Cd81	-0.902146
Gem	-0.89813
BC031781	-0.897927
Lars2	-0.897657
Maff	-0.896827
Cxcr4	-0.893266
Mknk2	-0.893065
Ccl2	-0.893008
Atf3	-0.891126
1190002H23Rik	-0.888457
Gdf15	-0.884041
Prkag1	-0.883792
Kdm6b	-0.881833
Jun	-0.881111
Fam46c	-0.876757
Sdhd	-0.874786
AB124611	-0.874526
Niacr1	-0.871699
Lhfpl2	-0.869521
4930430E12Rik	-0.869471
Ccl7	-0.869299
Gadd45b	-0.862308
3110003A17Rik	-0.86122
Dusp4	-0.860522
Tank	-0.85816
Tiparp	-0.858018
Arrdc4	-0.857323
Fos	-0.852674
Egr1	-0.851285
H3f3a	-0.849496
Trappc6a	-0.846946
Tnf	-0.845603
Rnf149	-0.8453
Srgn	-0.844519
Id3	-0.84424
Ccl4	-0.843567
Plin3	-0.840226
Ech1	-0.834401
Ier5	-0.833192
Id2	-0.832602
Vegfa	-0.83224
Rhob	-0.831935
Fosl2	-0.827782
Hilpda	-0.826167
Sgk1	-0.825178
Ddx3x	-0.824795
Dusp2	-0.822413
Sumo1	-0.818779
Slfn2	-0.81833
Vps18	-0.81744
Ube2z	-0.8172
Adprh	-0.81599
Rab32	-0.815535
BC042782	-0.813838
Mapk6	-0.812524
Ell2	-0.810554
Ppp1r10	-0.810395
Lmo4	-0.808379
Car13	-0.807766
Sgta	-0.806664
Cd9	-0.803446
Rbm7	-0.803287
Tcea1	-0.803088
Ywhaz	-0.80225
Uba3	-0.801985
Ppp1r15a	-0.800369
Fuca2	-0.80006
Zc3h15	-0.800036
Phb	-0.79769
Golph3	-0.796545
Nr4a1	-0.795289
Cxcl2	-0.791285
Rcan1	-0.79079
Pid1	-0.789634
Rasgef1b	-0.789361
Dhx15	-0.786667
Nampt	-0.786625
Ap1s1	-0.785825
Sra1	-0.785686
Stx8	-0.781856
Flot1	-0.779043
Nfe2l2	-0.778402
Rhoc	-0.777999
Cav1	-0.776376
Gmppb	-0.774769
Polr2m	-0.774268
Rab11a	-0.774141
Tuba1a	-0.773233
Sertad1	-0.773068
Max	-0.772234
3110043O21Rik	-0.769547
Junb	-0.76913
Gm129	-0.768363
1700064E03Rik	-0.766938
Eif5	-0.766262
Sec63	-0.764911
Tmem123	-0.764115
Syf2	-0.762707
Tatdn2	-0.762356
Irg1	-0.758038
Psmd10	-0.756186
Slc25a4	-0.756024
Vmp1	-0.755805
Hbp1	-0.75567
Rinl	-0.755029
Dnaja2	-0.75496
Prkar1a	-0.754757
Ccr5	-0.754391
Slc31a1	-0.75403
Acsl4	-0.753654
Hif1a	-0.752613
Gm15441	-0.751189
Clec4n	-0.750918
Tra2b	-0.750082
Gcom1	-0.749527
Dnpep	-0.747943
Insig1	-0.747926
Chic2	-0.747539
Csnk1a1	-0.74736
Etf1	-0.74704
Eif4e2	-0.746859
Serpine1	-0.746693
Tspo	-0.745063
Ppm1a	-0.744916
Ggta1	-0.744684
Fam49b	-0.743889
Kpna7	-0.743882
Gngt2	-0.743175
Sri	-0.742041
Zfand5	-0.742028
Gm11100	-0.741928
Wsb1	-0.741627
Il7r	-0.741139
Sephs2	-0.740256
Atp2c1	-0.739882
Tpd52	-0.739859
Mrpl12	-0.7398
Zfand2a	-0.739421
Sarnp	-0.738795
Fam96a	-0.738641
Smndc1	-0.73861
Rilpl2	-0.736112
Ndufa9	-0.734273
Slc25a11	-0.732816
Hspa1a	-0.732786
Dnajc10	-0.732493
Cacybp	-0.732027
Txnip	-0.731602
Plekhf2	-0.731397
Rala	-0.730611
Tmem189	-0.730266
St13	-0.729515
Sumo3	-0.728714
Ywhae	-0.727935
4930403N07Rik	-0.727792
Fbxo30	-0.727551
Zc3h12a	-0.727256
Scp2	-0.726798
Sub1	-0.726697
Churc1	-0.726126
Tes	-0.725701
Thoc7	-0.725547
Rbms1	-0.725429
1700017B05Rik	-0.725076
S100a1	-0.724069
Zfp36l2	-0.723724
Ifrd1	-0.72289
Hspe1	-0.722811
Hnrnpc	-0.721875
Tspan31	-0.721391
Gnai3	-0.720375
Tifa	-0.720105
Rexo2	-0.719089
Ccr7	-0.719061
Bst1	-0.719045
Slc20a1	-0.718951
Ube2f	-0.718885
P2ry2	-0.718224
Prdx4	-0.717972
Dnajc8	-0.7177
Klf10	-0.717288
Snx4	-0.716424
Psma1	-0.716388
Rsl24d1	-0.71621
AA960436	-0.715703
Scamp1	-0.715446
Snw1	-0.714546
Slc29a1	-0.714446
Rab20	-0.714382
Irak2	-0.713798
Tbc1d20	-0.713679
Cpeb4	-0.713443
Cxcl1	-0.713314
Ntpcr	-0.712981
Dnajb6	-0.712756
Agpat5	-0.712307
Slc31a2	-0.712064
Ube2g1	-0.711674
Psmd6	-0.710665
Tgif1	-0.710177
Cuedc2	-0.709813
2010002N04Rik	-0.709357
Slc24a6	-0.709273
Rnf7	-0.709215
Bloc1s2	-0.708861
Coq10b	-0.708154
Eif1ax	-0.707958
Fam73a	-0.70723
Dld	-0.706493
Gm20481	-0.705681
Gla	-0.704931
Arl2	-0.704602
Grpel1	-0.704469
Chchd1	-0.704101
Ppa2	-0.703976
Tsc22d3	-0.702691
Glyr1	-0.702669
Cnih	-0.702647
Ndufaf3	-0.702527
Itm2c	-0.701337
Msr1	-0.701307
Pgrmc1	-0.701244
Chmp3	-0.701216
Sergef	-0.700815
Dstn	-0.700528
Cdc42se1	-0.700505
Tm7sf3	-0.700364
2410015M20Rik	-0.700039
Uqcrc2	-0.699673
Gm14005	-0.699385
Gna13	-0.698962
Pepd	-0.698653
Rad23b	-0.698597
Uhrf2	-0.698521
Ubap1	-0.697982
Mlx	-0.697508
Fyttd1	-0.697288
Clpp	-0.696629
2021-09-07	-0.696566
Stxbp3a	-0.696488
Atp6v1h	-0.695327
Tmem50a	-0.695001
Agpat3	-0.694728
Siglece	-0.694435
Hsd17b10	-0.693573
Ap3s1	-0.693228
Spp1	-0.69295
Zfp52	-0.692713
Dusp6	-0.692563
Pafah1b2	-0.692361
Gabarapl2	-0.691631
Ier3	-0.691608
Glrx3	-0.691412
P4ha1	-0.690402
Slc25a46	-0.690397
Gm15832	-0.689174
Apoa1bp	-0.68844
Polr2h	-0.687096
Map2k1	-0.685825
Arl1	-0.684951
Litaf	-0.684787
3230401D17Rik	-0.684704
Arc	-0.684636
Cyb5r4	-0.684403
Tmem184a	-0.68407
Vps45	-0.683713
Tbc1d15	-0.683647
Snx2	-0.68317
Slc25a44	-0.682719
Vta1	-0.682167
Aldh3b1	-0.681976
Tmem101	-0.681337
Plek	-0.680816
Pmp22	-0.680652
Prdx2	-0.679942
Shoc2	-0.679563
Actr10	-0.679084
Cdkn1a	-0.678844
Pdcl3	-0.678816
Hspa1b	-0.678418
Dscr3	-0.678233
Uba2	-0.677793
Taf9	-0.676879
Rbbp4	-0.676865
Nupl1	-0.67683
Yme1l1	-0.676818
Tmed4	-0.67574
Tm4sf5	-0.675668
Ccdc107	-0.674948
Psmd8	-0.674742
Ak2	-0.674662
Sfr1	-0.674384
Ptma	-0.674164
Bin1	-0.674124
Plaur	-0.673478
Asl	-0.672646
Samsn1	-0.672547
Akirin1	-0.672385
Igfbp6	-0.671521
Emd	-0.671267
Zdhhc20	-0.671003
Rnf11	-0.670826
Ccr1	-0.670591
Fkbp8	-0.670391
Mapre1	-0.670189
C1d	-0.670178
Actr1a	-0.669905
Acvrl1	-0.66983
Tmco1	-0.669153
Tmem110	-0.669101
Smarca5	-0.669061
Tmem147	-0.668994
Tm2d1	-0.668823
Pdcd5	-0.668792
Ctsc	-0.668332
Med21	-0.667989
Mrps18a	-0.667952
Idh3a	-0.667585
Bzw1	-0.665653
Gm17103	-0.665425
Zfp655	-0.665135
Glrx	-0.662091
Tufm	-0.662035
Ndufb6	-0.662028
Ensa	-0.661363
Arcn1	-0.661274
Magoh	-0.660045
Bad	-0.65986
1810013L24Rik	-0.659818
Rab5c	-0.659761
Magohb	-0.659515
Ms4a6d	-0.658996
Mtmr6	-0.658666
Gas2l3	-0.658216
Iah1	-0.658163
Gtf2h1	-0.6575
Pmpcb	-0.657304
Ssb	-0.657135
Ube2a	-0.657116
Pcnp	-0.657
Gpr141	-0.656729
Mrpl14	-0.655982
Neu1	-0.655298
Gja1	-0.655177
Gm6377	-0.655162
Rap1a	-0.654907
Nr1d1	-0.654821
Chmp5	-0.654733
Rab7	-0.654068
Sgms1	-0.653706
Dek	-0.653365
Vps35	-0.653353
Sec22b	-0.653247
Dynlt3	-0.653079
B2m	-0.652478
Zbtb10	-0.652453
Atp6v1f	-0.652244
Usmg5	-0.651976
Cd97	-0.651853
Cd274	-0.651689
Stx7	-0.650094
Rnf139	-0.649723
Ywhab	-0.649432
Hadhb	-0.649395
Spcs2	-0.649381
Ccdc115	-0.649314
Rab1b	-0.649273
Vps29	-0.648652
Slc35a1	-0.648408
Zdhhc6	-0.648396
Nedd8	-0.648322
Metap2	-0.647791
Praf2	-0.647531
Ndufc1	-0.647513
Fpr1	-0.647435
Csde1	-0.646988
Fam162a	-0.646774
Polr2c	-0.646257
Snx10	-0.646194
Dhrs1	-0.646014
Mettl6	-0.645839
Fbxo22	-0.645788
Plau	-0.645457
5430435G22Rik	-0.645347
Rdh12	-0.645155
Ccl3	-0.644966
Bsg	-0.644358
Pnrc1	-0.644112
Fam125a	-0.644082
Vps26a	-0.643018
Ppp4c	-0.642379
Egln3	-0.642245
Mrpl32	-0.641942
Cops2	-0.641799
Actr3	-0.641703
Capza1	-0.640765
Pwp1	-0.640749
Rhov	-0.640684
Ndufv3	-0.640562
Ssu72	-0.640542
Apex1	-0.639968
Sepx1	-0.639855
G3bp1	-0.639662
Ero1l	-0.639645
Prdx5	-0.639446
Ppp2ca	-0.639429
BC004004	-0.639377
Tmem111	-0.639113
Sirt1	-0.638997
Mbd2	-0.638821
Nfu1	-0.638769
AC113480.1	-0.638593
Aes	-0.638476
Snrnp27	-0.63815
1110004F10Rik	-0.637825
Immp1l	-0.637597
Hsbp1	-0.637267
Nrg4	-0.636821
Aph1c	-0.636635
Btg1	-0.636118
Gnb1	-0.635812
Ppt1	-0.635808
Pcyt1a	-0.635744
A430005L14Rik	-0.635572
Gsr	-0.635394
Cav2	-0.63493
Etfa	-0.634868
Gnl3	-0.634659
Timm17a	-0.632977
Ubl3	-0.63271
Rhoa	-0.632689
Cldn25	-0.632235
Ifngr2	-0.631996
Calm2	-0.631629
Mrpl15	-0.631608
Hnrnpk	-0.631432
Ptges3	-0.631421
Pim3	-0.6308
Rpf1	-0.630373
Mapk3	-0.630275
Tmem192	-0.630225
Tollip	-0.630177
Brp44l	-0.629933
2810407C02Rik	-0.629847
Rgs10	-0.629754
Smad7	-0.629555
Eif1a	-0.629363
Sec61g	-0.62934
Ube2d3	-0.628501
Cryzl1	-0.628493
Aph1a	-0.628424
Sec23b	-0.628188
Timm13	-0.627921
Pycard	-0.627805
Hmgcl	-0.627475
Cd80	-0.627308
0610037P05Rik	-0.626531
Crk	-0.625937
2900053A13Rik	-0.625871
D230037D09Rik	-0.625772
Ap2s1	-0.624863
Prkaca	-0.62431
Raly	-0.624219
Ubtd1	-0.623783
Cox7a2l	-0.623756
2010106G01Rik	-0.623168
Mob4	-0.622592
Efhd2	-0.622321
Asna1	-0.622304
Tmem120a	-0.622169
Agpat4	-0.622087
Eif4e	-0.621978
Clec4d	-0.621835
Tmed5	-0.621508
Ndel1	-0.621484
Sla2	-0.621312
Ddx1	-0.621277
Pon3	-0.621273
Prkar2b	-0.621157
Errfi1	-0.62112
Tuba4a	-0.621069
Atf1	-0.620195
Pdxdc1	-0.619978
Sdcbp	-0.619816
