# Supplementary material for: p38MAPK guards the integrity of endosomal compartments through regulating necrotic death
Source: Sci Rep. 2022 Sep 29;12:16357. doi: 10.1038/s41598-022-20786-4 (PMC9523023; doi:10.1038/s41598-022-20786-4)
Supplement: Supplementary file 5 — Supplementary Information 3. [file 41598_2022_20786_MOESM5_ESM.xlsx]

## Sheet: Sheet1
source	term_name	term_id	adjusted_p_value	negative_log10_of_adjusted_p_value	term_size	query_size	intersection_size	effective_domain_size	intersections
GO:BP	protein transport	GO:0015031	1.17362e-16	15.9305	1535	449	92	21118	IRS2,MDM2,EGR2,CD81,CCL2,ARRDC4,TNF,RHOB,VPS18,RAB32,SGTA,YWHAZ,GOLPH3,AP1S1,STX8,CAV1,RAB11A,SEC63,VMP1,RINL,ACSL4,HIF1A,INSIG1,PPM1A,KPNA7,SRI,ATP2C1,RILPL2,TXNIP,PLEKHF2,YWHAE,ZC3H12A,SNX4,SCAMP1,RAB20,GRPEL1,MSR1,CHMP3,SERGEF,TM7SF3,UBAP1,AP3S1,GABARAPL2,ARL1,CYB5R4,VPS45,TBC1D15,SNX2,VTA1,PLEK,CDKN1A,NUPL1,TMED4,EMD,ZDHHC20,PDCD5,GLRX,ENSA,ARCN1,BAD,RAB5C,PMPCB,GJA1,NR1D1,CHMP5,RAB7,VPS35,SE…
GO:BP	nitrogen compound transport	GO:0071705	5.07135e-16	15.2949	1986	449	106	21118	IRS2,MDM2,ZFP36,EGR2,CD81,CCL2,SDHD,ARRDC4,TNF,RHOB,VPS18,RAB32,SGTA,YWHAZ,GOLPH3,AP1S1,STX8,FLOT1,CAV1,RAB11A,SEC63,SLC25A4,VMP1,RINL,ACSL4,HIF1A,INSIG1,PPM1A,KPNA7,SRI,ATP2C1,SARNP,RILPL2,TXNIP,PLEKHF2,YWHAE,ZC3H12A,THOC7,SNX4,SCAMP1,SLC29A1,RAB20,ARL2,GRPEL1,MSR1,CHMP3,SERGEF,TM7SF3,UBAP1,FYTTD1,AP3S1,GABARAPL2,ARL1,ARC,CYB5R4,VPS45,TBC1D15,SNX2,SLC25A44,VTA1,PLEK,CDKN1A,NUPL1,TMED4,EMD,ZDHHC2…
GO:BP	establishment of protein localization	GO:0045184	3.76917e-15	14.4238	1647	449	93	21118	IRS2,MDM2,EGR2,CD81,CCL2,ARRDC4,TNF,RHOB,VPS18,RAB32,SGTA,YWHAZ,GOLPH3,AP1S1,STX8,CAV1,RAB11A,SEC63,VMP1,RINL,ACSL4,HIF1A,INSIG1,TSPO,PPM1A,KPNA7,SRI,ATP2C1,RILPL2,TXNIP,PLEKHF2,YWHAE,ZC3H12A,SNX4,SCAMP1,RAB20,GRPEL1,MSR1,CHMP3,SERGEF,TM7SF3,UBAP1,AP3S1,GABARAPL2,ARL1,CYB5R4,VPS45,TBC1D15,SNX2,VTA1,PLEK,CDKN1A,NUPL1,TMED4,EMD,ZDHHC20,PDCD5,GLRX,ENSA,ARCN1,BAD,RAB5C,PMPCB,GJA1,NR1D1,CHMP5,RAB7,VPS…
GO:BP	protein localization	GO:0008104	4.71868e-15	14.3262	2452	451	119	21118	IRS2,MDM2,EGR2,CD81,CCL2,ARRDC4,TNF,SRGN,VEGFA,RHOB,SGK1,DDX3X,SUMO1,VPS18,RAB32,SGTA,YWHAZ,PPP1R15A,GOLPH3,PID1,AP1S1,STX8,FLOT1,CAV1,RAB11A,SEC63,PSMD10,VMP1,RINL,ACSL4,HIF1A,INSIG1,TSPO,PPM1A,KPNA7,SRI,ATP2C1,RILPL2,TXNIP,PLEKHF2,SUMO3,YWHAE,ZC3H12A,SCP2,SNX4,SCAMP1,RAB20,DNAJB6,ARL2,GRPEL1,MSR1,PGRMC1,CHMP3,SERGEF,TM7SF3,UBAP1,AP3S1,GABARAPL2,MAP2K1,ARL1,CYB5R4,TMEM184A,VPS45,TBC1D15,SNX2,VTA…
GO:BP	cell death	GO:0008219	6.02301e-15	14.2202	2136	433	106	21118	OSM,DUSP1,CSRNP1,IRS2,PLK2,NR4A3,EMP1,MDM2,ZFP36,MCL1,CXCR4,MKNK2,ATF3,JUN,GADD45B,FOS,EGR1,TNF,SRGN,ID3,VEGFA,RHOB,SGK1,DDX3X,UBE2Z,PPP1R10,YWHAZ,PPP1R15A,PHB,GOLPH3,NR4A1,CXCL2,NAMPT,SRA1,NFE2L2,CAV1,MAX,TMEM123,PSMD10,SLC25A4,CCR5,HIF1A,SERPINE1,TSPO,IL7R,SMNDC1,DNAJC10,CACYBP,TXNIP,ZC3H12A,SCP2,GNAI3,CCR7,SNW1,IRAK2,CPEB4,CXCL1,DNAJB6,RNF7,BLOC1S2,TSC22D3,ITM2C,TM7SF3,SPP1,DUSP6,IER3,MAP2K1,P…
GO:BP	cellular response to chemical stimulus	GO:0070887	2.82281e-14	13.5493	3097	454	137	21118	CCRL2,OSM,DUSP1,FOSB,IRS2,NR4A3,MDM2,ZFP36,MCL1,EGR2,CXCR4,MKNK2,CCL2,ATF3,GDF15,KDM6B,JUN,SDHD,CCL7,TANK,TIPARP,FOS,EGR1,TNF,RNF149,ID3,CCL4,ID2,VEGFA,RHOB,HILPDA,SGK1,DDX3X,SUMO1,VPS18,PPP1R15A,ZC3H15,PHB,GOLPH3,NR4A1,CXCL2,PID1,NAMPT,SRA1,STX8,FLOT1,NFE2L2,CAV1,MAX,JUNB,CCR5,SLC31A1,HIF1A,TRA2B,INSIG1,SERPINE1,TSPO,PPM1A,SRI,IL7R,ZFAND2A,HSPA1A,CACYBP,ZC3H12A,ZFP36L2,GNAI3,CCR7,BST1,PRDX4,KLF1…
GO:BP	organic substance transport	GO:0071702	1.80122e-13	12.7444	2416	449	114	21118	IRS2,NR4A3,MDM2,ZFP36,EGR2,CD81,CCL2,SDHD,ARRDC4,TNF,RHOB,VPS18,RAB32,SGTA,YWHAZ,GOLPH3,PID1,AP1S1,STX8,FLOT1,NFE2L2,CAV1,RAB11A,SEC63,SLC25A4,VMP1,RINL,ACSL4,HIF1A,INSIG1,TSPO,PPM1A,KPNA7,SRI,ATP2C1,SARNP,RILPL2,SLC25A11,TXNIP,PLEKHF2,YWHAE,ZC3H12A,SCP2,THOC7,SNX4,SCAMP1,SLC29A1,RAB20,ARL2,GRPEL1,MSR1,CHMP3,SERGEF,TM7SF3,UBAP1,FYTTD1,AP3S1,SPP1,GABARAPL2,ARL1,ARC,CYB5R4,VPS45,TBC1D15,SNX2,SLC25A…
GO:BP	cellular localization	GO:0051641	2.04361e-13	12.6896	2777	451	125	21118	NR4A3,MDM2,ZFP36,EGR2,CD81,GEM,CCL2,PRKAG1,TRAPPC6A,TNF,SRGN,VEGFA,RHOB,DDX3X,SUMO1,VPS18,RAB32,SGTA,YWHAZ,PPP1R15A,GOLPH3,PID1,AP1S1,STX8,FLOT1,CAV1,POLR2M,RAB11A,SEC63,VMP1,CCR5,HIF1A,INSIG1,CHIC2,TSPO,PPM1A,KPNA7,SRI,ATP2C1,SARNP,RILPL2,TXNIP,RALA,SUMO3,YWHAE,ZC3H12A,SCP2,THOC7,SNX4,SLC29A1,RAB20,TBC1D20,DNAJB6,BLOC1S2,ARL2,GRPEL1,PGRMC1,CHMP3,FYTTD1,TMEM50A,AP3S1,GABARAPL2,MAP2K1,ARL1,ARC,VPS…
GO:BP	macromolecule localization	GO:0033036	3.30609e-13	12.4807	2897	451	128	21118	IRS2,MDM2,ZFP36,EGR2,CD81,CCL2,ARRDC4,TNF,SRGN,PLIN3,VEGFA,RHOB,HILPDA,SGK1,DDX3X,SUMO1,VPS18,RAB32,SGTA,YWHAZ,PPP1R15A,GOLPH3,PID1,AP1S1,STX8,FLOT1,CAV1,RAB11A,SEC63,PSMD10,VMP1,RINL,ACSL4,HIF1A,INSIG1,TSPO,PPM1A,KPNA7,SRI,ATP2C1,SARNP,RILPL2,TXNIP,PLEKHF2,SUMO3,YWHAE,ZC3H12A,SCP2,THOC7,SNX4,SCAMP1,RAB20,DNAJB6,ARL2,GRPEL1,MSR1,PGRMC1,CHMP3,SERGEF,TM7SF3,UBAP1,FYTTD1,AP3S1,SPP1,GABARAPL2,MAP2K1,…
GO:BP	programmed cell death	GO:0012501	1.43331e-12	11.8437	1975	433	96	21118	OSM,DUSP1,CSRNP1,IRS2,PLK2,NR4A3,MDM2,ZFP36,MCL1,CXCR4,MKNK2,ATF3,JUN,GADD45B,EGR1,TNF,SRGN,ID3,VEGFA,RHOB,SGK1,DDX3X,UBE2Z,PPP1R10,PPP1R15A,PHB,GOLPH3,NR4A1,SRA1,NFE2L2,CAV1,MAX,PSMD10,SLC25A4,CCR5,HIF1A,SERPINE1,TSPO,IL7R,SMNDC1,DNAJC10,TXNIP,ZC3H12A,SCP2,GNAI3,CCR7,SNW1,IRAK2,CPEB4,CXCL1,DNAJB6,RNF7,BLOC1S2,TSC22D3,ITM2C,TM7SF3,SPP1,DUSP6,IER3,MAP2K1,PRDX2,CDKN1A,PDCL3,HSPA1B,TAF9,YME1L1,PTMA,…
GO:BP	intracellular transport	GO:0046907	3.53853e-12	11.4512	1409	449	79	21118	MDM2,EGR2,CD81,CCL2,PRKAG1,TRAPPC6A,RHOB,VPS18,RAB32,SGTA,YWHAZ,AP1S1,STX8,RAB11A,SEC63,HIF1A,INSIG1,PPM1A,KPNA7,SARNP,RILPL2,TXNIP,YWHAE,ZC3H12A,SCP2,THOC7,SNX4,RAB20,TBC1D20,BLOC1S2,GRPEL1,CHMP3,FYTTD1,TMEM50A,AP3S1,MAP2K1,ARL1,VPS45,TBC1D15,SNX2,VTA1,ACTR10,CDKN1A,NUPL1,TMED4,BIN1,EMD,ZDHHC20,PDCD5,ARCN1,RAB5C,PMPCB,SSB,CHMP5,RAB7,VPS35,SEC22B,STX7,RNF139,YWHAB,SPCS2,RAB1B,VPS29,ZDHHC6,SNX10,F…
GO:BP	response to abiotic stimulus	GO:0009628	5.44329e-12	11.2641	1177	95	30	21118	OSM,DUSP1,FOSB,MDM2,BHLHE40,BC031781,CXCR4,CCL2,JUN,SDHD,CCL7,TANK,FOS,EGR1,TNF,IER5,ID2,VEGFA,RHOB,FOSL2,HILPDA,SGK1,DDX3X,SUMO1,CD9,NR4A1,CXCL2,NAMPT,NFE2L2,CAV1
GO:BP	transport	GO:0006810	5.83914e-12	11.2337	4502	449	168	21118	OSM,IRS2,NR4A3,MDM2,ZFP36,EGR2,CD81,GEM,CXCR4,CCL2,PRKAG1,SDHD,ARRDC4,TRAPPC6A,TNF,CCL4,VEGFA,RHOB,SGK1,SUMO1,VPS18,RAB32,SGTA,CD9,YWHAZ,GOLPH3,PID1,AP1S1,STX8,FLOT1,NFE2L2,CAV1,RAB11A,SEC63,SLC25A4,VMP1,RINL,CCR5,SLC31A1,ACSL4,HIF1A,INSIG1,CHIC2,SERPINE1,TSPO,PPM1A,KPNA7,SRI,ATP2C1,SARNP,RILPL2,SLC25A11,HSPA1A,TXNIP,PLEKHF2,RALA,YWHAE,ZC3H12A,SCP2,THOC7,S100A1,GNAI3,CCR7,SLC20A1,P2RY2,SNX4,SCAMP…
GO:BP	positive regulation of metabolic process	GO:0009893	1.24695e-11	10.9041	3760	177	76	21118	OSM,CSRNP1,FOSB,IRS2,PLK2,NR4A3,MDM2,ZFP36,EGR2,CD81,MAFF,CCL2,ATF3,GDF15,PRKAG1,KDM6B,JUN,GADD45B,TANK,TIPARP,ARRDC4,FOS,EGR1,TNF,ID3,CCL4,IER5,ID2,VEGFA,FOSL2,HILPDA,DDX3X,SUMO1,ELL2,PPP1R10,LMO4,SGTA,TCEA1,PPP1R15A,PHB,NR4A1,PID1,NAMPT,SRA1,FLOT1,NFE2L2,CAV1,SERTAD1,MAX,JUNB,PSMD10,SLC25A4,CCR5,HIF1A,CLEC4N,TRA2B,CSNK1A1,SERPINE1,TSPO,PPM1A,KPNA7,IL7R,MRPL12,ZFAND2A,HSPA1A,CACYBP,SUMO3,ZC3H12A…
GO:BP	apoptotic process	GO:0006915	1.57889e-11	10.8016	1919	433	92	21118	OSM,DUSP1,CSRNP1,IRS2,PLK2,NR4A3,MDM2,ZFP36,MCL1,MKNK2,ATF3,JUN,GADD45B,EGR1,TNF,SRGN,ID3,VEGFA,RHOB,SGK1,DDX3X,UBE2Z,PPP1R10,PPP1R15A,PHB,GOLPH3,NR4A1,SRA1,NFE2L2,CAV1,MAX,PSMD10,SLC25A4,CCR5,HIF1A,SERPINE1,TSPO,IL7R,SMNDC1,DNAJC10,TXNIP,ZC3H12A,SCP2,GNAI3,CCR7,SNW1,IRAK2,CPEB4,DNAJB6,RNF7,BLOC1S2,TSC22D3,ITM2C,SPP1,DUSP6,IER3,MAP2K1,PRDX2,CDKN1A,PDCL3,HSPA1B,TAF9,YME1L1,PTMA,BIN1,PLAUR,FKBP8,C1…
GO:BP	positive regulation of macromolecule metabolic process	GO:0010604	1.59771e-11	10.7965	3467	172	71	21118	OSM,CSRNP1,FOSB,IRS2,PLK2,NR4A3,MDM2,ZFP36,EGR2,CD81,MAFF,CCL2,ATF3,GDF15,PRKAG1,KDM6B,JUN,GADD45B,TANK,TIPARP,ARRDC4,FOS,EGR1,TNF,ID3,CCL4,IER5,ID2,VEGFA,FOSL2,HILPDA,DDX3X,SUMO1,ELL2,PPP1R10,LMO4,SGTA,TCEA1,PPP1R15A,PHB,NR4A1,PID1,NAMPT,SRA1,FLOT1,NFE2L2,CAV1,SERTAD1,MAX,JUNB,PSMD10,CCR5,HIF1A,CLEC4N,TRA2B,CSNK1A1,SERPINE1,PPM1A,KPNA7,IL7R,MRPL12,ZFAND2A,HSPA1A,CACYBP,SUMO3,ZC3H12A,SUB1,CHURC1,…
GO:BP	cellular macromolecule localization	GO:0070727	2.4011e-11	10.6196	1726	451	88	21118	MDM2,ZFP36,EGR2,CD81,CCL2,TNF,SRGN,VEGFA,RHOB,DDX3X,SUMO1,VPS18,RAB32,SGTA,YWHAZ,PPP1R15A,GOLPH3,PID1,AP1S1,STX8,FLOT1,CAV1,RAB11A,SEC63,INSIG1,TSPO,PPM1A,KPNA7,ATP2C1,RILPL2,TXNIP,SUMO3,YWHAE,ZC3H12A,SCP2,RAB20,DNAJB6,ARL2,GRPEL1,PGRMC1,AP3S1,GABARAPL2,MAP2K1,ARL1,VPS45,TBC1D15,SNX2,CDKN1A,NUPL1,TMED4,EMD,ZDHHC20,MAPRE1,PDCD5,RAB5C,PMPCB,SSB,GJA1,RAP1A,RAB7,VPS35,STX7,YWHAB,SPCS2,RAB1B,VPS29,ZDH…
GO:BP	cellular protein localization	GO:0034613	4.55471e-11	10.3415	1714	451	87	21118	MDM2,EGR2,CD81,CCL2,TNF,SRGN,VEGFA,RHOB,DDX3X,SUMO1,VPS18,RAB32,SGTA,YWHAZ,PPP1R15A,GOLPH3,PID1,AP1S1,STX8,FLOT1,CAV1,RAB11A,SEC63,INSIG1,TSPO,PPM1A,KPNA7,ATP2C1,RILPL2,TXNIP,SUMO3,YWHAE,ZC3H12A,SCP2,RAB20,DNAJB6,ARL2,GRPEL1,PGRMC1,AP3S1,GABARAPL2,MAP2K1,ARL1,VPS45,TBC1D15,SNX2,CDKN1A,NUPL1,TMED4,EMD,ZDHHC20,MAPRE1,PDCD5,RAB5C,PMPCB,SSB,GJA1,RAP1A,RAB7,VPS35,STX7,YWHAB,SPCS2,RAB1B,VPS29,ZDHHC6,SN…
GO:BP	positive regulation of biological process	GO:0048518	4.83744e-11	10.3154	6305	185	105	21118	OSM,DUSP1,CSRNP1,FOSB,IRS2,PLK2,NR4A3,MDM2,ZFP36,MCL1,EGR2,CD81,MAFF,CXCR4,CCL2,ATF3,GDF15,PRKAG1,KDM6B,JUN,LHFPL2,CCL7,GADD45B,TANK,TIPARP,ARRDC4,FOS,EGR1,TNF,ID3,CCL4,PLIN3,IER5,ID2,VEGFA,RHOB,FOSL2,HILPDA,SGK1,DDX3X,SUMO1,UBE2Z,MAPK6,ELL2,PPP1R10,LMO4,SGTA,TCEA1,PPP1R15A,PHB,GOLPH3,NR4A1,PID1,NAMPT,SRA1,FLOT1,NFE2L2,RHOC,CAV1,RAB11A,SERTAD1,MAX,JUNB,SYF2,PSMD10,SLC25A4,VMP1,CCR5,ACSL4,HIF1A,CL…
GO:BP	intracellular protein transport	GO:0006886	7.08045e-11	10.1499	839	449	56	21118	MDM2,EGR2,CD81,CCL2,RHOB,VPS18,RAB32,SGTA,YWHAZ,AP1S1,STX8,RAB11A,SEC63,INSIG1,PPM1A,KPNA7,RILPL2,TXNIP,YWHAE,ZC3H12A,RAB20,GRPEL1,AP3S1,ARL1,VPS45,TBC1D15,SNX2,CDKN1A,NUPL1,TMED4,EMD,ZDHHC20,PDCD5,RAB5C,PMPCB,RAB7,VPS35,STX7,YWHAB,SPCS2,RAB1B,VPS29,ZDHHC6,SNX10,VPS26A,ACTR3,PPP2CA,IMMP1L,TIMM17A,SEC61G,SEC23B,TIMM13,AP2S1,PRKACA,TMED5,NDEL1
GO:BP	regulation of cell death	GO:0010941	9.04816e-11	10.0434	1740	419	83	21118	OSM,DUSP1,IRS2,PLK2,NR4A3,MDM2,ZFP36,MCL1,CXCR4,ATF3,JUN,GADD45B,FOS,EGR1,TNF,ID3,VEGFA,RHOB,SGK1,DDX3X,UBE2Z,PPP1R10,YWHAZ,PHB,GOLPH3,NR4A1,SRA1,NFE2L2,CAV1,PSMD10,SLC25A4,CCR5,HIF1A,SERPINE1,TSPO,IL7R,CACYBP,TXNIP,ZC3H12A,SCP2,GNAI3,CCR7,IRAK2,CPEB4,CXCL1,DNAJB6,RNF7,TSC22D3,ITM2C,TM7SF3,SPP1,DUSP6,IER3,MAP2K1,PRDX2,CDKN1A,HSPA1B,TAF9,YME1L1,PTMA,BIN1,PLAUR,FKBP8,PDCD5,CTSC,GLRX,BAD,GJA1,SGMS1,…
GO:BP	establishment of localization in cell	GO:0051649	9.0864e-11	10.0416	2031	449	96	21118	NR4A3,MDM2,EGR2,CD81,GEM,CCL2,PRKAG1,TRAPPC6A,RHOB,VPS18,RAB32,SGTA,YWHAZ,AP1S1,STX8,CAV1,RAB11A,SEC63,CCR5,HIF1A,INSIG1,PPM1A,KPNA7,SRI,SARNP,RILPL2,TXNIP,YWHAE,ZC3H12A,SCP2,THOC7,SNX4,SLC29A1,RAB20,TBC1D20,BLOC1S2,GRPEL1,CHMP3,FYTTD1,TMEM50A,AP3S1,MAP2K1,ARL1,ARC,VPS45,TBC1D15,SNX2,VTA1,PLEK,ACTR10,CDKN1A,NUPL1,TMED4,BIN1,EMD,ZDHHC20,PDCD5,ARCN1,BAD,RAB5C,PMPCB,SSB,GJA1,RAP1A,NR1D1,CHMP5,RAB7,V…
GO:BP	regulation of programmed cell death	GO:0043067	1.32544e-10	9.87764	1587	419	78	21118	OSM,DUSP1,IRS2,PLK2,NR4A3,MDM2,ZFP36,MCL1,CXCR4,ATF3,JUN,GADD45B,EGR1,TNF,ID3,VEGFA,RHOB,SGK1,DDX3X,UBE2Z,PPP1R10,PHB,GOLPH3,NR4A1,SRA1,NFE2L2,CAV1,PSMD10,SLC25A4,CCR5,HIF1A,SERPINE1,TSPO,IL7R,TXNIP,ZC3H12A,SCP2,GNAI3,CCR7,IRAK2,CPEB4,CXCL1,DNAJB6,RNF7,TSC22D3,ITM2C,TM7SF3,SPP1,DUSP6,IER3,MAP2K1,PRDX2,CDKN1A,HSPA1B,TAF9,YME1L1,PTMA,BIN1,PLAUR,FKBP8,PDCD5,CTSC,GLRX,BAD,GJA1,SGMS1,CD274,FAM162A,CCL…
GO:BP	response to organic substance	GO:0010033	1.4009e-10	9.85359	3418	456	137	21118	CCRL2,OSM,DUSP1,FOSB,IRS2,NR4A3,MDM2,ZFP36,MCL1,EGR2,CD81,CXCR4,CCL2,ATF3,GDF15,JUN,CCL7,TANK,TIPARP,FOS,EGR1,H3F3A,TNF,ID3,CCL4,VEGFA,FOSL2,SGK1,VPS18,SGTA,CD9,PPP1R15A,ZC3H15,PHB,GOLPH3,NR4A1,CXCL2,PID1,DHX15,NAMPT,SRA1,STX8,FLOT1,NFE2L2,CAV1,MAX,CCR5,ACSL4,HIF1A,TRA2B,INSIG1,SERPINE1,TSPO,PPM1A,SRI,IL7R,NDUFA9,HSPA1A,DNAJC10,CACYBP,TXNIP,ZC3H12A,ZFP36L2,GNAI3,CCR7,KLF10,SNW1,SLC29A1,RAB20,IRAK…
GO:BP	cellular response to organic substance	GO:0071310	1.46894e-10	9.833	2453	454	109	21118	CCRL2,OSM,DUSP1,FOSB,IRS2,NR4A3,MDM2,ZFP36,EGR2,CXCR4,CCL2,ATF3,GDF15,JUN,CCL7,TANK,TIPARP,FOS,EGR1,TNF,ID3,CCL4,VEGFA,SGK1,VPS18,PPP1R15A,ZC3H15,PHB,GOLPH3,NR4A1,CXCL2,PID1,NAMPT,SRA1,STX8,FLOT1,NFE2L2,CAV1,MAX,CCR5,HIF1A,TRA2B,INSIG1,SERPINE1,TSPO,PPM1A,SRI,IL7R,HSPA1A,CACYBP,ZC3H12A,ZFP36L2,GNAI3,CCR7,KLF10,SNW1,SLC29A1,RAB20,IRAK2,CPEB4,CXCL1,TGIF1,TM7SF3,RAD23B,SPP1,LITAF,PRDX2,HSPA1B,SFR1,E…
GO:BP	positive regulation of cellular process	GO:0048522	1.57047e-10	9.80397	5796	178	96	21118	OSM,DUSP1,CSRNP1,FOSB,IRS2,PLK2,NR4A3,MDM2,ZFP36,MCL1,EGR2,CD81,MAFF,CXCR4,CCL2,ATF3,GDF15,KDM6B,JUN,CCL7,GADD45B,TANK,ARRDC4,FOS,EGR1,TNF,ID3,CCL4,IER5,ID2,VEGFA,RHOB,FOSL2,HILPDA,SGK1,DDX3X,SUMO1,UBE2Z,ELL2,PPP1R10,LMO4,SGTA,TCEA1,PPP1R15A,PHB,GOLPH3,NR4A1,PID1,NAMPT,SRA1,FLOT1,NFE2L2,RHOC,CAV1,RAB11A,SERTAD1,MAX,JUNB,SYF2,PSMD10,SLC25A4,VMP1,CCR5,ACSL4,HIF1A,CLEC4N,TRA2B,CSNK1A1,EIF4E2,SERPINE…
GO:BP	negative regulation of biological process	GO:0048519	2.17692e-10	9.66216	5544	351	156	21118	OSM,DUSP1,IRS2,PLK2,NR4A3,RGS1,MDM2,ZFP36,BHLHE40,MCL1,GEM,CCL2,ATF3,GDF15,JUN,GADD45B,DUSP4,TANK,TIPARP,EGR1,H3F3A,TNF,RNF149,SRGN,ID3,ID2,VEGFA,RHOB,SGK1,DDX3X,DUSP2,SUMO1,SLFN2,VPS18,UBE2Z,PPP1R10,LMO4,SGTA,CD9,UBA3,PPP1R15A,PHB,GOLPH3,NR4A1,RCAN1,PID1,NAMPT,SRA1,NFE2L2,CAV1,SERTAD1,MAX,SYF2,PSMD10,SLC25A4,PRKAR1A,CCR5,ACSL4,HIF1A,TRA2B,INSIG1,CSNK1A1,ETF1,EIF4E2,SERPINE1,TSPO,PPM1A,KPNA7,SRI,…
GO:BP	localization	GO:0051179	2.67241e-10	9.5731	6168	451	205	21118	CCRL2,OSM,DUSP1,IRS2,PLK2,NR4A3,MDM2,ZFP36,EGR2,CD81,GEM,CXCR4,CCL2,PRKAG1,JUN,SDHD,CCL7,ARRDC4,EGR1,TRAPPC6A,TNF,SRGN,CCL4,PLIN3,VEGFA,RHOB,HILPDA,SGK1,DDX3X,SUMO1,VPS18,RAB32,LMO4,SGTA,CD9,YWHAZ,PPP1R15A,GOLPH3,NR4A1,CXCL2,PID1,AP1S1,STX8,FLOT1,NFE2L2,RHOC,CAV1,POLR2M,RAB11A,SEC63,PSMD10,SLC25A4,VMP1,RINL,CCR5,SLC31A1,ACSL4,HIF1A,INSIG1,CHIC2,SERPINE1,TSPO,PPM1A,KPNA7,SRI,ZFAND5,ATP2C1,SARNP,RI…
GO:BP	response to stress	GO:0006950	4.29975e-10	9.36656	3817	454	146	21118	CCRL2,OSM,DUSP1,PLK2,NR4A3,MDM2,ZFP36,MCL1,CD81,CXCR4,CCL2,ATF3,PRKAG1,KDM6B,JUN,SDHD,CCL7,GADD45B,TANK,FOS,EGR1,TNF,ID3,CCL4,IER5,ID2,VEGFA,RHOB,FOSL2,HILPDA,SGK1,DDX3X,SUMO1,PPP1R10,SGTA,CD9,YWHAZ,PPP1R15A,PHB,CXCL2,RCAN1,NAMPT,STX8,FLOT1,NFE2L2,RHOC,CAV1,MAX,SYF2,PSMD10,DNAJA2,CCR5,HIF1A,CLEC4N,TRA2B,INSIG1,SERPINE1,TSPO,IL7R,HSPA1A,DNAJC10,TXNIP,YWHAE,ZC3H12A,ZFP36L2,TIFA,CCR7,BST1,PRDX4,KLF1…
GO:BP	cellular response to oxygen-containing compound	GO:1901701	9.46073e-10	9.02408	1247	454	69	21118	IRS2,NR4A3,MDM2,ZFP36,CCL2,GDF15,KDM6B,JUN,CCL7,FOS,EGR1,TNF,ID3,RHOB,SGK1,GOLPH3,NR4A1,CXCL2,PID1,NAMPT,NFE2L2,CAV1,MAX,HIF1A,TRA2B,INSIG1,SERPINE1,TSPO,SRI,ZC3H12A,GNAI3,KLF10,SNW1,SLC29A1,IRAK2,CPEB4,CXCL1,SPP1,LITAF,PRDX2,GLRX,BAD,GJA1,RAP1A,NR1D1,CHMP5,SGMS1,VPS35,B2M,CD274,RDH12,CCL3,APEX1,PRDX5,PPP2CA,SIRT1,CAV2,RHOA,HNRNPK,PIM3,MAPK3,RGS10,PYCARD,CD80,CRK,PRKACA,EIF4E,NDEL1,ERRFI1
GO:BP	positive regulation of molecular function	GO:0044093	9.64217e-10	9.01583	1678	436	81	21118	PLK2,RGS1,CD81,CCL2,GDF15,JUN,CCL7,GADD45B,TANK,ARRDC4,EGR1,TNF,CCL4,VEGFA,DDX3X,SUMO1,LMO4,TCEA1,PPP1R15A,ZC3H15,PHB,FLOT1,RHOC,CAV1,EIF5,PSMD10,SLC25A4,VMP1,RINL,DNAJA2,HIF1A,DNAJC10,S100A1,IFRD1,GNAI3,CCR7,IRAK2,TBC1D20,DNAJB6,RNF7,GRPEL1,GNA13,MAP2K1,ARL1,ARC,TBC1D15,PLEK,PRDX2,CDKN1A,BIN1,PLAUR,IGFBP6,MAPRE1,PDCD5,GLRX,BAD,RAP1A,B2M,YWHAB,FAM162A,CCL3,EGLN3,ACTR3,PPP2CA,BC004004,SIRT1,MBD2,A…
GO:BP	regulation of molecular function	GO:0065009	1.09726e-09	8.95969	3029	114	48	21118	DUSP1,IRS2,PLK2,RGS1,MDM2,ZFP36,BHLHE40,CD81,GEM,CCL2,GDF15,PRKAG1,JUN,CCL7,GADD45B,DUSP4,TANK,ARRDC4,EGR1,TRAPPC6A,TNF,ID3,CCL4,ID2,VEGFA,DDX3X,DUSP2,SUMO1,UBE2Z,PPP1R10,LMO4,TCEA1,PPP1R15A,ZC3H15,PHB,NR4A1,RCAN1,RASGEF1B,FLOT1,RHOC,CAV1,EIF5,PSMD10,SLC25A4,VMP1,RINL,DNAJA2,PRKAR1A
GO:BP	cellular protein metabolic process	GO:0044267	1.10833e-09	8.95533	4815	438	166	21118	OSM,DUSP1,PLK2,MDM2,ZFP36,EGR2,CD81,BC031781,LARS2,MKNK2,GDF15,PRKAG1,KDM6B,JUN,GADD45B,DUSP4,TANK,TIPARP,ARRDC4,EGR1,TNF,RNF149,VEGFA,SGK1,DDX3X,DUSP2,SUMO1,VPS18,UBE2Z,ADPRH,MAPK6,PPP1R10,SGTA,YWHAZ,UBA3,PPP1R15A,ZC3H15,PHB,NR4A1,RCAN1,PID1,FLOT1,NFE2L2,CAV1,EIF5,PSMD10,PRKAR1A,HIF1A,CSNK1A1,ETF1,EIF4E2,SERPINE1,TSPO,PPM1A,GGTA1,KPNA7,WSB1,MRPL12,ZFAND2A,SARNP,HSPA1A,DNAJC10,SUMO3,YWHAE,FBXO30,…
GO:BP	positive regulation of transcription by RNA polymerase II	GO:0045944	1.60719e-09	8.79393	1253	102	29	21118	OSM,CSRNP1,FOSB,NR4A3,MDM2,EGR2,CD81,MAFF,ATF3,KDM6B,JUN,FOS,EGR1,TNF,IER5,VEGFA,FOSL2,DDX3X,ELL2,LMO4,TCEA1,NR4A1,PID1,NAMPT,SRA1,NFE2L2,SERTAD1,MAX,JUNB
GO:BP	response to oxygen-containing compound	GO:1901700	1.95592e-09	8.70865	1820	454	87	21118	DUSP1,FOSB,IRS2,NR4A3,MDM2,ZFP36,EGR2,CCL2,GDF15,KDM6B,JUN,CCL7,FOS,EGR1,TNF,ID3,RHOB,FOSL2,SGK1,CD9,PHB,GOLPH3,NR4A1,CXCL2,PID1,NAMPT,NFE2L2,CAV1,MAX,CCR5,HIF1A,TRA2B,INSIG1,SERPINE1,TSPO,SRI,NDUFA9,CACYBP,TXNIP,ZC3H12A,GNAI3,CCR7,KLF10,SNW1,SLC29A1,IRAK2,CPEB4,CXCL1,SPP1,LITAF,PRDX2,CDKN1A,GLRX,TUFM,ENSA,BAD,GJA1,RAP1A,NR1D1,CHMP5,SGMS1,VPS35,B2M,CD274,RDH12,CCL3,BSG,APEX1,PRDX5,PPP2CA,SIRT1,MB…
GO:BP	response to organonitrogen compound	GO:0010243	2.05985e-09	8.68616	1093	101	27	21118	DUSP1,FOSB,IRS2,NR4A3,MDM2,EGR2,CD81,CXCR4,CCL2,GDF15,JUN,FOS,EGR1,TNF,SGK1,SGTA,CD9,PHB,GOLPH3,NR4A1,CXCL2,PID1,DHX15,NAMPT,NFE2L2,CAV1,MAX
GO:BP	response to nitrogen compound	GO:1901698	2.74057e-09	8.56216	1199	101	28	21118	DUSP1,FOSB,IRS2,NR4A3,MDM2,EGR2,CD81,CXCR4,CCL2,GDF15,JUN,FOS,EGR1,TNF,SGK1,SGTA,CD9,PHB,GOLPH3,NR4A1,CXCL2,PID1,DHX15,NAMPT,FLOT1,NFE2L2,CAV1,MAX
GO:BP	regulation of apoptotic process	GO:0042981	2.79412e-09	8.55375	1550	419	74	21118	OSM,DUSP1,IRS2,PLK2,NR4A3,MDM2,ZFP36,MCL1,ATF3,JUN,GADD45B,EGR1,TNF,ID3,VEGFA,RHOB,SGK1,DDX3X,UBE2Z,PPP1R10,PHB,GOLPH3,NR4A1,SRA1,NFE2L2,CAV1,PSMD10,SLC25A4,CCR5,HIF1A,SERPINE1,TSPO,IL7R,TXNIP,ZC3H12A,SCP2,GNAI3,CCR7,IRAK2,CPEB4,DNAJB6,RNF7,TSC22D3,ITM2C,SPP1,DUSP6,IER3,MAP2K1,PRDX2,CDKN1A,HSPA1B,TAF9,YME1L1,PTMA,BIN1,PLAUR,FKBP8,PDCD5,CTSC,BAD,GJA1,SGMS1,CD274,FAM162A,CCL3,APEX1,PRDX5,PPP2CA,SIR…
GO:BP	macromolecule metabolic process	GO:0043170	3.09257e-09	8.50968	9484	426	263	21118	OSM,DUSP1,CSRNP1,FOSB,IRS2,PLK2,NR4A3,MDM2,ZFP36,BHLHE40,EGR2,CD81,BC031781,LARS2,MAFF,MKNK2,CCL2,ATF3,GDF15,PRKAG1,KDM6B,JUN,GADD45B,DUSP4,TANK,TIPARP,ARRDC4,FOS,EGR1,H3F3A,TNF,RNF149,SRGN,ID3,CCL4,IER5,ID2,VEGFA,FOSL2,HILPDA,SGK1,DDX3X,DUSP2,SUMO1,VPS18,UBE2Z,ADPRH,MAPK6,ELL2,PPP1R10,LMO4,SGTA,CD9,RBM7,TCEA1,YWHAZ,UBA3,PPP1R15A,ZC3H15,PHB,GOLPH3,NR4A1,RCAN1,PID1,DHX15,NAMPT,SRA1,FLOT1,NFE2L2,CA…
GO:BP	cellular response to stress	GO:0033554	3.26065e-09	8.4867	1805	454	86	21118	DUSP1,PLK2,NR4A3,MDM2,ZFP36,MCL1,ATF3,PRKAG1,KDM6B,JUN,SDHD,GADD45B,TANK,FOS,EGR1,TNF,IER5,ID2,VEGFA,RHOB,HILPDA,SGK1,DDX3X,SUMO1,PPP1R10,SGTA,PPP1R15A,NAMPT,FLOT1,NFE2L2,CAV1,MAX,SYF2,PSMD10,HIF1A,INSIG1,TSPO,HSPA1A,DNAJC10,YWHAE,ZC3H12A,CCR7,KLF10,SNW1,SLC29A1,CPEB4,RNF7,CDC42SE1,TM7SF3,RAD23B,SPP1,GABARAPL2,IER3,MAP2K1,ALDH3B1,PRDX2,CDKN1A,PDCL3,HSPA1B,SFR1,TMCO1,GLRX,BAD,GTF2H1,UBE2A,DEK,B2M,…
GO:BP	intracellular signal transduction	GO:0035556	3.29461e-09	8.4822	2491	120	44	21118	CCRL2,OSM,DUSP1,PLK2,MDM2,ZFP36,MCL1,CD81,CXCR4,MKNK2,CCL2,ATF3,GDF15,JUN,CCL7,GADD45B,DUSP4,TANK,TNF,RNF149,CCL4,VEGFA,RHOB,SGK1,DDX3X,DUSP2,MAPK6,PPP1R10,YWHAZ,PHB,GOLPH3,RCAN1,RASGEF1B,FLOT1,NFE2L2,RHOC,CAV1,POLR2M,SYF2,PSMD10,PRKAR1A,CCR5,HIF1A,CLEC4N
GO:BP	cellular macromolecule metabolic process	GO:0044260	4.11972e-09	8.38513	7962	430	233	21118	OSM,DUSP1,CSRNP1,FOSB,IRS2,PLK2,NR4A3,MDM2,ZFP36,BHLHE40,EGR2,CD81,BC031781,LARS2,MAFF,MKNK2,ATF3,GDF15,PRKAG1,KDM6B,JUN,GADD45B,DUSP4,TANK,TIPARP,ARRDC4,FOS,EGR1,H3F3A,TNF,RNF149,ID3,IER5,ID2,VEGFA,FOSL2,SGK1,DDX3X,DUSP2,SUMO1,VPS18,UBE2Z,ADPRH,MAPK6,ELL2,PPP1R10,LMO4,SGTA,CD9,RBM7,TCEA1,YWHAZ,UBA3,PPP1R15A,ZC3H15,PHB,GOLPH3,NR4A1,RCAN1,PID1,NAMPT,SRA1,FLOT1,NFE2L2,CAV1,SERTAD1,MAX,JUNB,EIF5,TAT…
GO:BP	positive regulation of transcription, DNA-templated	GO:0045893	5.03148e-09	8.2983	1616	102	32	21118	OSM,CSRNP1,FOSB,NR4A3,MDM2,EGR2,CD81,MAFF,ATF3,KDM6B,JUN,FOS,EGR1,TNF,IER5,ID2,VEGFA,FOSL2,DDX3X,ELL2,LMO4,TCEA1,PPP1R15A,PHB,NR4A1,PID1,NAMPT,SRA1,NFE2L2,SERTAD1,MAX,JUNB
GO:BP	positive regulation of nitrogen compound metabolic process	GO:0051173	5.8596e-09	8.23213	3069	102	44	21118	OSM,CSRNP1,FOSB,PLK2,NR4A3,MDM2,ZFP36,EGR2,CD81,MAFF,ATF3,GDF15,KDM6B,JUN,GADD45B,TANK,TIPARP,ARRDC4,FOS,EGR1,TNF,IER5,ID2,VEGFA,FOSL2,DDX3X,SUMO1,ELL2,PPP1R10,LMO4,SGTA,TCEA1,PPP1R15A,PHB,NR4A1,PID1,NAMPT,SRA1,FLOT1,NFE2L2,CAV1,SERTAD1,MAX,JUNB
GO:BP	positive regulation of macromolecule biosynthetic process	GO:0010557	6.06636e-09	8.21707	1844	102	34	21118	OSM,CSRNP1,FOSB,IRS2,NR4A3,MDM2,EGR2,CD81,MAFF,CCL2,ATF3,KDM6B,JUN,FOS,EGR1,TNF,IER5,ID2,VEGFA,FOSL2,DDX3X,ELL2,LMO4,TCEA1,PPP1R15A,PHB,NR4A1,PID1,NAMPT,SRA1,NFE2L2,SERTAD1,MAX,JUNB
GO:BP	positive regulation of RNA metabolic process	GO:0051254	7.16543e-09	8.14476	1745	102	33	21118	OSM,CSRNP1,FOSB,NR4A3,MDM2,ZFP36,EGR2,CD81,MAFF,ATF3,KDM6B,JUN,FOS,EGR1,TNF,IER5,ID2,VEGFA,FOSL2,DDX3X,ELL2,LMO4,TCEA1,PPP1R15A,PHB,NR4A1,PID1,NAMPT,SRA1,NFE2L2,SERTAD1,MAX,JUNB
GO:BP	protein metabolic process	GO:0019538	9.20995e-09	8.03574	5474	438	179	21118	OSM,DUSP1,PLK2,MDM2,ZFP36,EGR2,CD81,BC031781,LARS2,MKNK2,GDF15,PRKAG1,KDM6B,JUN,GADD45B,DUSP4,TANK,TIPARP,ARRDC4,EGR1,TNF,RNF149,SRGN,VEGFA,SGK1,DDX3X,DUSP2,SUMO1,VPS18,UBE2Z,ADPRH,MAPK6,PPP1R10,SGTA,YWHAZ,UBA3,PPP1R15A,ZC3H15,PHB,GOLPH3,NR4A1,RCAN1,PID1,FLOT1,NFE2L2,CAV1,EIF5,PSMD10,PRKAR1A,HIF1A,DNPEP,CSNK1A1,ETF1,EIF4E2,SERPINE1,TSPO,PPM1A,GGTA1,KPNA7,WSB1,MRPL12,ZFAND2A,SARNP,HSPA1A,DNAJC10,S…
GO:BP	regulation of protein metabolic process	GO:0051246	9.24579e-09	8.03406	2650	454	110	21118	OSM,DUSP1,PLK2,MDM2,ZFP36,CD81,MKNK2,GDF15,PRKAG1,JUN,GADD45B,DUSP4,TANK,TIPARP,ARRDC4,EGR1,TNF,VEGFA,DDX3X,DUSP2,SUMO1,UBE2Z,PPP1R10,SGTA,PPP1R15A,PHB,NR4A1,RCAN1,PID1,FLOT1,CAV1,EIF5,PSMD10,PRKAR1A,HIF1A,CSNK1A1,ETF1,EIF4E2,SERPINE1,TSPO,KPNA7,ZFAND2A,SARNP,HSPA1A,DNAJC10,SUMO3,YWHAE,ZC3H12A,ZFP36L2,CCR7,BST1,SNW1,CPEB4,DNAJB6,RNF7,GLYR1,ITM2C,RAD23B,DUSP6,GABARAPL2,MAP2K1,PRDX2,CDKN1A,PDCL3,HS…
GO:BP	vesicle-mediated transport	GO:0016192	9.4732e-09	8.0235	1582	438	76	21118	NR4A3,CD81,CCL2,TRAPPC6A,TNF,VEGFA,RHOB,VPS18,RAB32,CD9,YWHAZ,GOLPH3,AP1S1,STX8,FLOT1,CAV1,RAB11A,RINL,INSIG1,CHIC2,SERPINE1,ATP2C1,HSPA1A,RALA,GNAI3,CCR7,SNX4,SCAMP1,RAB20,TBC1D20,BLOC1S2,MSR1,CHMP3,CDC42SE1,ATP6V1H,TMEM50A,SIGLECE,AP3S1,GABARAPL2,MAP2K1,ARL1,ARC,VPS45,SNX2,VTA1,PLEK,HSPA1B,TMED4,BIN1,CCR1,GLRX,ARCN1,RAB5C,MTMR6,RAP1A,CHMP5,RAB7,VPS35,SEC22B,B2M,STX7,RNF139,RAB1B,VPS29,SNX10,CCL…
GO:BP	muscle structure development	GO:0061061	1.27522e-08	7.89442	654	114	22	21118	MDM2,EGR2,CD81,MAFF,ATF3,GDF15,KDM6B,FOS,EGR1,H3F3A,TNF,ID3,ID2,VEGFA,CD9,NR4A1,RCAN1,SRA1,FLOT1,CAV1,SLC25A4,PRKAR1A
GO:BP	regulation of metabolic process	GO:0019222	1.35915e-08	7.86673	6841	178	102	21118	OSM,DUSP1,CSRNP1,FOSB,IRS2,PLK2,NR4A3,MDM2,ZFP36,BHLHE40,MCL1,EGR2,CD81,MAFF,MKNK2,CCL2,ATF3,GDF15,PRKAG1,KDM6B,JUN,GADD45B,DUSP4,TANK,TIPARP,ARRDC4,FOS,EGR1,H3F3A,TNF,SRGN,ID3,CCL4,IER5,ID2,VEGFA,FOSL2,HILPDA,DDX3X,DUSP2,SUMO1,UBE2Z,ELL2,PPP1R10,LMO4,SGTA,RBM7,TCEA1,UBA3,PPP1R15A,PHB,NR4A1,RCAN1,PID1,NAMPT,SRA1,FLOT1,NFE2L2,CAV1,SERTAD1,MAX,JUNB,EIF5,PSMD10,SLC25A4,HBP1,PRKAR1A,CCR5,ACSL4,HIF1A,…
GO:BP	positive regulation of nucleobase-containing compound metabolic process	GO:0045935	1.66643e-08	7.77821	1912	102	34	21118	OSM,CSRNP1,FOSB,NR4A3,MDM2,ZFP36,EGR2,CD81,MAFF,ATF3,KDM6B,JUN,FOS,EGR1,TNF,IER5,ID2,VEGFA,FOSL2,DDX3X,ELL2,PPP1R10,LMO4,TCEA1,PPP1R15A,PHB,NR4A1,PID1,NAMPT,SRA1,NFE2L2,SERTAD1,MAX,JUNB
GO:BP	negative regulation of cellular process	GO:0048523	2.25754e-08	7.64637	5068	351	141	21118	OSM,DUSP1,IRS2,PLK2,NR4A3,RGS1,MDM2,ZFP36,BHLHE40,MCL1,GEM,ATF3,GDF15,JUN,GADD45B,DUSP4,TANK,EGR1,H3F3A,TNF,RNF149,ID3,ID2,VEGFA,RHOB,SGK1,DDX3X,DUSP2,SUMO1,SLFN2,VPS18,UBE2Z,PPP1R10,LMO4,SGTA,CD9,UBA3,PPP1R15A,PHB,GOLPH3,NR4A1,RCAN1,PID1,NAMPT,SRA1,NFE2L2,CAV1,SERTAD1,MAX,SYF2,PSMD10,SLC25A4,PRKAR1A,CCR5,ACSL4,HIF1A,TRA2B,INSIG1,CSNK1A1,EIF4E2,SERPINE1,TSPO,PPM1A,SRI,IL7R,SARNP,HSPA1A,DNAJC10,CA…
GO:BP	positive regulation of cellular metabolic process	GO:0031325	2.72104e-08	7.56527	3275	177	64	21118	OSM,CSRNP1,FOSB,IRS2,PLK2,NR4A3,MDM2,ZFP36,EGR2,CD81,MAFF,ATF3,GDF15,KDM6B,JUN,GADD45B,TANK,ARRDC4,FOS,EGR1,TNF,IER5,ID2,VEGFA,FOSL2,DDX3X,SUMO1,ELL2,PPP1R10,LMO4,SGTA,TCEA1,PPP1R15A,PHB,NR4A1,PID1,NAMPT,SRA1,FLOT1,NFE2L2,CAV1,SERTAD1,MAX,JUNB,PSMD10,SLC25A4,HIF1A,TRA2B,CSNK1A1,TSPO,PPM1A,KPNA7,MRPL12,ZFAND2A,HSPA1A,CACYBP,SUMO3,ZC3H12A,SUB1,CHURC1,ZFP36L2,IFRD1,GNAI3,CCR7
GO:BP	regulation of cellular metabolic process	GO:0031323	2.77785e-08	7.55629	6073	178	94	21118	OSM,DUSP1,CSRNP1,FOSB,IRS2,PLK2,NR4A3,MDM2,ZFP36,BHLHE40,MCL1,EGR2,CD81,MAFF,MKNK2,ATF3,GDF15,PRKAG1,KDM6B,JUN,GADD45B,DUSP4,TANK,ARRDC4,FOS,EGR1,H3F3A,TNF,ID3,IER5,ID2,VEGFA,FOSL2,DDX3X,DUSP2,SUMO1,UBE2Z,ELL2,PPP1R10,LMO4,SGTA,RBM7,TCEA1,UBA3,PPP1R15A,PHB,NR4A1,RCAN1,PID1,NAMPT,SRA1,FLOT1,NFE2L2,CAV1,SERTAD1,MAX,JUNB,EIF5,PSMD10,SLC25A4,HBP1,PRKAR1A,ACSL4,HIF1A,TRA2B,INSIG1,CSNK1A1,ETF1,EIF4E2,S…
GO:BP	positive regulation of hydrolase activity	GO:0051345	3.63485e-08	7.43951	653	449	44	21118	RGS1,CCL2,JUN,CCL7,TANK,TNF,CCL4,VEGFA,DDX3X,TCEA1,PPP1R15A,ZC3H15,PHB,RHOC,CAV1,EIF5,RINL,CCR7,TBC1D20,RNF7,GNA13,MAP2K1,ARL1,TBC1D15,PLEK,BIN1,PDCD5,BAD,RAP1A,FAM162A,CCL3,EGLN3,PPP2CA,BC004004,SIRT1,CAV2,RHOA,CALM2,RGS10,APH1A,SEC23B,PYCARD,CRK,NDEL1
GO:BP	positive regulation of transport	GO:0051050	3.73528e-08	7.42768	1005	438	56	21118	IRS2,NR4A3,MDM2,CD81,CCL2,TNF,CCL4,VEGFA,SGK1,SUMO1,GOLPH3,FLOT1,NFE2L2,CAV1,SLC25A4,VMP1,ACSL4,HIF1A,SERPINE1,TSPO,PPM1A,SRI,ATP2C1,YWHAE,ZC3H12A,SCP2,S100A1,CCR7,P2RY2,SNX4,TBC1D20,CXCL1,TM7SF3,SPP1,ARC,BIN1,EMD,CCR1,PDCD5,GLRX,BAD,GJA1,RAP1A,RAB7,VPS35,B2M,CCL3,BSG,ACTR3,SIRT1,PPT1,IFNGR2,CALM2,HNRNPK,PYCARD,PRKACA
GO:BP	regulation of macromolecule metabolic process	GO:0060255	3.7696e-08	7.4237	6363	172	94	21118	OSM,DUSP1,CSRNP1,FOSB,IRS2,PLK2,NR4A3,MDM2,ZFP36,BHLHE40,EGR2,CD81,MAFF,MKNK2,CCL2,ATF3,GDF15,PRKAG1,KDM6B,JUN,GADD45B,DUSP4,TANK,TIPARP,ARRDC4,FOS,EGR1,H3F3A,TNF,SRGN,ID3,CCL4,IER5,ID2,VEGFA,FOSL2,HILPDA,DDX3X,DUSP2,SUMO1,UBE2Z,ELL2,PPP1R10,LMO4,SGTA,RBM7,TCEA1,UBA3,PPP1R15A,PHB,NR4A1,RCAN1,PID1,NAMPT,SRA1,FLOT1,NFE2L2,CAV1,SERTAD1,MAX,JUNB,EIF5,PSMD10,HBP1,PRKAR1A,CCR5,HIF1A,CLEC4N,TRA2B,CSNK1A…
GO:BP	regulation of cellular protein metabolic process	GO:0032268	5.70412e-08	7.24381	2482	454	103	21118	OSM,DUSP1,PLK2,MDM2,ZFP36,CD81,MKNK2,GDF15,PRKAG1,JUN,GADD45B,DUSP4,TANK,ARRDC4,EGR1,TNF,VEGFA,DDX3X,DUSP2,SUMO1,UBE2Z,PPP1R10,SGTA,PPP1R15A,PHB,NR4A1,RCAN1,PID1,FLOT1,CAV1,EIF5,PSMD10,PRKAR1A,HIF1A,CSNK1A1,ETF1,EIF4E2,SERPINE1,TSPO,KPNA7,ZFAND2A,SARNP,HSPA1A,DNAJC10,SUMO3,YWHAE,ZC3H12A,ZFP36L2,CCR7,BST1,SNW1,CPEB4,DNAJB6,RNF7,GLYR1,RAD23B,DUSP6,GABARAPL2,MAP2K1,PRDX2,CDKN1A,PDCL3,HSPA1B,UBA2,TAF…
GO:BP	organonitrogen compound metabolic process	GO:1901564	6.10942e-08	7.214	6326	435	195	21118	OSM,DUSP1,PLK2,MDM2,ZFP36,EGR2,CD81,BC031781,LARS2,MKNK2,GDF15,PRKAG1,KDM6B,JUN,GADD45B,DUSP4,TANK,TIPARP,ARRDC4,EGR1,TNF,RNF149,SRGN,VEGFA,SGK1,DDX3X,DUSP2,SUMO1,VPS18,UBE2Z,ADPRH,MAPK6,PPP1R10,SGTA,YWHAZ,UBA3,PPP1R15A,ZC3H15,PHB,GOLPH3,NR4A1,RCAN1,PID1,NAMPT,FLOT1,NFE2L2,CAV1,EIF5,PSMD10,PRKAR1A,ACSL4,HIF1A,DNPEP,CSNK1A1,ETF1,EIF4E2,SERPINE1,TSPO,PPM1A,GGTA1,KPNA7,WSB1,SEPHS2,MRPL12,ZFAND2A,SAR…
GO:BP	regulation of primary metabolic process	GO:0080090	6.55288e-08	7.18357	5886	172	89	21118	OSM,DUSP1,CSRNP1,FOSB,IRS2,PLK2,NR4A3,MDM2,ZFP36,BHLHE40,EGR2,CD81,MAFF,MKNK2,ATF3,GDF15,PRKAG1,KDM6B,JUN,GADD45B,DUSP4,TANK,TIPARP,ARRDC4,FOS,EGR1,H3F3A,TNF,ID3,IER5,ID2,VEGFA,FOSL2,DDX3X,DUSP2,SUMO1,UBE2Z,ELL2,PPP1R10,LMO4,SGTA,RBM7,TCEA1,UBA3,PPP1R15A,PHB,NR4A1,RCAN1,PID1,NAMPT,SRA1,FLOT1,NFE2L2,CAV1,SERTAD1,MAX,JUNB,EIF5,PSMD10,HBP1,PRKAR1A,ACSL4,HIF1A,TRA2B,INSIG1,CSNK1A1,ETF1,EIF4E2,SERPINE…
GO:BP	response to hormone	GO:0009725	9.25454e-08	7.03365	912	101	23	21118	DUSP1,FOSB,IRS2,NR4A3,MDM2,ZFP36,EGR2,CCL2,GDF15,FOS,EGR1,H3F3A,TNF,SGK1,VPS18,PHB,NR4A1,CXCL2,PID1,SRA1,NFE2L2,CAV1,MAX
GO:BP	mitochondrion organization	GO:0007005	9.27606e-08	7.03264	505	441	37	21118	MCL1,JUN,RAB32,YWHAZ,PHB,GOLPH3,PID1,PSMD10,SLC25A4,HIF1A,TSPO,NDUFA9,RNF7,BLOC1S2,GRPEL1,NDUFAF3,HSD17B10,GABARAPL2,SLC25A46,YME1L1,PLAUR,PDCD5,NDUFB6,BAD,PMPCB,VPS35,ZDHHC6,NDUFC1,FAM162A,IMMP1L,CAV2,TIMM17A,MRPL15,TIMM13,PYCARD,HMGCL,COX7A2L
GO:BP	response to stimulus	GO:0050896	9.5451e-08	7.02022	9950	95	76	21118	CCRL2,OSM,DUSP1,CSRNP1,FOSB,IRS2,PLK2,NR4A3,RGS1,MDM2,ZFP36,BHLHE40,MCL1,EGR2,CD81,GEM,BC031781,CXCR4,MKNK2,CCL2,ATF3,GDF15,PRKAG1,KDM6B,JUN,SDHD,CCL7,GADD45B,DUSP4,TANK,TIPARP,FOS,EGR1,H3F3A,TNF,RNF149,SRGN,ID3,CCL4,IER5,ID2,VEGFA,RHOB,FOSL2,HILPDA,SGK1,DDX3X,DUSP2,SUMO1,SLFN2,VPS18,RAB32,MAPK6,PPP1R10,SGTA,CD9,YWHAZ,PPP1R15A,FUCA2,ZC3H15,PHB,GOLPH3,NR4A1,CXCL2,RCAN1,PID1,RASGEF1B,DHX15,NAMPT,AP…
GO:BP	negative regulation of programmed cell death	GO:0043069	1.2023e-07	6.91999	1002	318	45	21118	DUSP1,IRS2,PLK2,NR4A3,MDM2,MCL1,JUN,TNF,VEGFA,SGK1,DDX3X,UBE2Z,PPP1R10,PHB,GOLPH3,NR4A1,NFE2L2,CAV1,PSMD10,SLC25A4,CCR5,HIF1A,SERPINE1,IL7R,ZC3H12A,GNAI3,CCR7,CPEB4,DNAJB6,RNF7,TSC22D3,TM7SF3,SPP1,IER3,MAP2K1,PRDX2,CDKN1A,HSPA1B,TAF9,YME1L1,PTMA,PLAUR,FKBP8,GLRX,BAD
GO:BP	MAPK cascade	GO:0000165	1.26339e-07	6.89846	771	80	19	21118	OSM,DUSP1,ZFP36,CD81,CCL2,ATF3,GDF15,JUN,CCL7,GADD45B,DUSP4,TNF,RNF149,CCL4,VEGFA,DUSP2,MAPK6,YWHAZ,PHB
GO:BP	cellular response to stimulus	GO:0051716	1.33152e-07	6.87565	8351	95	69	21118	CCRL2,OSM,DUSP1,CSRNP1,FOSB,IRS2,PLK2,NR4A3,RGS1,MDM2,ZFP36,MCL1,EGR2,CD81,GEM,BC031781,CXCR4,MKNK2,CCL2,ATF3,GDF15,PRKAG1,KDM6B,JUN,SDHD,CCL7,GADD45B,DUSP4,TANK,TIPARP,FOS,EGR1,TNF,RNF149,SRGN,ID3,CCL4,IER5,ID2,VEGFA,RHOB,HILPDA,SGK1,DDX3X,DUSP2,SUMO1,VPS18,RAB32,MAPK6,PPP1R10,SGTA,CD9,YWHAZ,PPP1R15A,ZC3H15,PHB,GOLPH3,NR4A1,CXCL2,RCAN1,PID1,RASGEF1B,NAMPT,SRA1,STX8,FLOT1,NFE2L2,RHOC,CAV1
GO:BP	cellular response to chemokine	GO:1990869	1.34771e-07	6.8704	93	195	12	21118	CCRL2,DUSP1,CXCR4,CCL2,CCL7,CCL4,CXCL2,CCR5,HIF1A,ZC3H12A,CCR7,CXCL1
GO:BP	response to cytokine	GO:0034097	1.49856e-07	6.82433	935	433	52	21118	CCRL2,OSM,DUSP1,ZFP36,MCL1,CXCR4,CCL2,JUN,CCL7,TANK,FOS,EGR1,TNF,CCL4,ZC3H15,PHB,CXCL2,PID1,STX8,NFE2L2,CAV1,CCR5,ACSL4,HIF1A,IL7R,CACYBP,ZC3H12A,ZFP36L2,CCR7,RAB20,IRAK2,CXCL1,RAD23B,SPP1,TAF9,CCR1,SMARCA5,BAD,NR1D1,SGMS1,CD274,SNX10,CCL3,ACTR3,SIRT1,RHOA,IFNGR2,MRPL15,MAPK3,TOLLIP,SMAD7,PYCARD
GO:BP	positive regulation of cellular biosynthetic process	GO:0031328	1.5473e-07	6.81043	1956	102	33	21118	OSM,CSRNP1,FOSB,IRS2,NR4A3,MDM2,EGR2,CD81,MAFF,ATF3,KDM6B,JUN,FOS,EGR1,TNF,IER5,ID2,VEGFA,FOSL2,DDX3X,ELL2,LMO4,TCEA1,PPP1R15A,PHB,NR4A1,PID1,NAMPT,SRA1,NFE2L2,SERTAD1,MAX,JUNB
GO:BP	response to chemical	GO:0042221	1.57541e-07	6.80261	5544	95	55	21118	CCRL2,OSM,DUSP1,FOSB,IRS2,NR4A3,MDM2,ZFP36,MCL1,EGR2,CD81,CXCR4,MKNK2,CCL2,ATF3,GDF15,KDM6B,JUN,SDHD,CCL7,TANK,TIPARP,FOS,EGR1,H3F3A,TNF,RNF149,ID3,CCL4,ID2,VEGFA,RHOB,FOSL2,HILPDA,SGK1,DDX3X,SUMO1,VPS18,SGTA,CD9,YWHAZ,PPP1R15A,ZC3H15,PHB,GOLPH3,NR4A1,CXCL2,PID1,DHX15,NAMPT,SRA1,STX8,FLOT1,NFE2L2,CAV1
GO:BP	regulation of biological quality	GO:0065008	1.72171e-07	6.76404	3876	439	136	21118	CCRL2,OSM,IRS2,PLK2,NR4A3,MDM2,ZFP36,EGR2,CD81,LARS2,CCL2,KDM6B,JUN,CCL7,TIPARP,EGR1,TNF,RNF149,SRGN,CCL4,ID2,VEGFA,RHOB,SGK1,DDX3X,SUMO1,VPS18,PPP1R10,CD9,TCEA1,YWHAZ,PPP1R15A,PHB,CXCL2,PID1,NAMPT,FLOT1,NFE2L2,RHOC,CAV1,RAB11A,TUBA1A,TMEM123,SLC25A4,CCR5,SLC31A1,ACSL4,HIF1A,TRA2B,INSIG1,SERPINE1,TSPO,SRI,IL7R,ATP2C1,HSPA1A,YWHAE,ZC3H12A,SCP2,ZFP36L2,IFRD1,HNRNPC,CCR7,P2RY2,PRDX4,SNX4,SLC29A1,RAB…
GO:BP	cellular catabolic process	GO:0044248	1.87176e-07	6.72775	2059	438	87	21118	IRS2,PLK2,MDM2,ZFP36,MCL1,CD81,TNF,RNF149,ECH1,VEGFA,SUMO1,VPS18,UBE2Z,SGTA,RBM7,NAMPT,NFE2L2,CAV1,PSMD10,SLC25A4,VMP1,HIF1A,CSNK1A1,ETF1,TSPO,ZFAND2A,HSPA1A,DNAJC10,SUMO3,ZC3H12A,SCP2,ZFP36L2,HNRNPC,GNAI3,PSMA1,UBE2G1,PSMD6,RNF7,GLA,RAD23B,UBAP1,CLPP,HSD17B10,PAFAH1B2,GABARAPL2,SLC25A46,MAP2K1,SLC25A44,ALDH3B1,PRDX2,PDCL3,HSPA1B,TAF9,YME1L1,PSMD8,RNF11,CTSC,MAGOH,MAGOHB,SSB,UBE2A,PCNP,NEU1,NR1D1…
GO:BP	positive regulation of gene expression	GO:0010628	1.96916e-07	6.70572	1171	138	30	21118	OSM,NR4A3,MDM2,ZFP36,CD81,CCL2,ATF3,PRKAG1,EGR1,TNF,ID3,CCL4,ID2,VEGFA,HILPDA,DDX3X,PPP1R15A,PHB,PID1,FLOT1,NFE2L2,CAV1,SERTAD1,CCR5,HIF1A,CLEC4N,TRA2B,SERPINE1,KPNA7,IL7R
GO:BP	negative regulation of apoptotic process	GO:0043066	2.20255e-07	6.65707	980	295	42	21118	DUSP1,IRS2,PLK2,NR4A3,MDM2,MCL1,JUN,TNF,VEGFA,SGK1,DDX3X,UBE2Z,PPP1R10,PHB,GOLPH3,NR4A1,NFE2L2,CAV1,PSMD10,SLC25A4,CCR5,HIF1A,SERPINE1,IL7R,ZC3H12A,GNAI3,CCR7,CPEB4,DNAJB6,RNF7,TSC22D3,SPP1,IER3,MAP2K1,PRDX2,CDKN1A,HSPA1B,TAF9,YME1L1,PTMA,PLAUR,FKBP8
GO:BP	regulation of catalytic activity	GO:0050790	2.22775e-07	6.65213	2308	118	39	21118	DUSP1,IRS2,RGS1,MDM2,ZFP36,CD81,CCL2,GDF15,PRKAG1,JUN,CCL7,GADD45B,DUSP4,TANK,ARRDC4,EGR1,TRAPPC6A,TNF,CCL4,VEGFA,DDX3X,DUSP2,UBE2Z,PPP1R10,LMO4,TCEA1,PPP1R15A,ZC3H15,PHB,NR4A1,RCAN1,RASGEF1B,RHOC,CAV1,EIF5,PSMD10,RINL,PRKAR1A,HIF1A
GO:BP	regulation of localization	GO:0032879	2.26151e-07	6.6456	2868	421	106	21118	OSM,DUSP1,IRS2,PLK2,NR4A3,MDM2,ZFP36,CD81,GEM,CXCR4,CCL2,JUN,SDHD,CCL7,EGR1,TNF,CCL4,PLIN3,VEGFA,RHOB,HILPDA,SGK1,SUMO1,VPS18,LMO4,CD9,GOLPH3,PID1,STX8,FLOT1,NFE2L2,RHOC,CAV1,RAB11A,SLC25A4,VMP1,CCR5,ACSL4,HIF1A,INSIG1,SERPINE1,TSPO,PPM1A,SRI,ATP2C1,RALA,SUMO3,YWHAE,ZC3H12A,SCP2,S100A1,CCR7,BST1,P2RY2,SNX4,TBC1D20,CXCL1,DNAJB6,SLC31A2,MSR1,PGRMC1,CHMP3,SERGEF,TM7SF3,GNA13,SIGLECE,SPP1,MAP2K1,ARC,…
GO:BP	positive regulation of proteolysis	GO:0045862	2.36007e-07	6.62707	362	433	30	21118	PLK2,MDM2,TANK,TNF,DDX3X,SUMO1,SGTA,CAV1,PSMD10,CSNK1A1,ZFAND2A,HSPA1A,SUMO3,ZC3H12A,RNF7,HSPA1B,PDCD5,CTSC,BAD,RNF139,FAM162A,FBXO22,EGLN3,PPP2CA,SIRT1,TIMM17A,RHOA,SMAD7,APH1A,PYCARD
GO:BP	cellular macromolecule catabolic process	GO:0044265	2.38298e-07	6.62288	1085	438	57	21118	PLK2,MDM2,ZFP36,CD81,RNF149,VEGFA,SUMO1,UBE2Z,SGTA,RBM7,NFE2L2,CAV1,PSMD10,CSNK1A1,ETF1,ZFAND2A,HSPA1A,DNAJC10,SUMO3,ZC3H12A,ZFP36L2,HNRNPC,PSMA1,UBE2G1,PSMD6,RNF7,RAD23B,UBAP1,CLPP,GABARAPL2,PDCL3,HSPA1B,TAF9,YME1L1,PSMD8,RNF11,CTSC,MAGOH,MAGOHB,SSB,UBE2A,PCNP,NR1D1,RAB7,VPS35,RNF139,CCDC115,NEDD8,CSDE1,FBXO22,APEX1,SIRT1,PPT1,TOLLIP,SMAD7,UBE2D3,PRKACA
GO:BP	organelle organization	GO:0006996	3.03752e-07	6.51748	3798	455	137	21118	OSM,DUSP1,PLK2,MCL1,GEM,CCL2,KDM6B,JUN,CCL7,H3F3A,TRAPPC6A,TNF,SRGN,VEGFA,RHOB,SGK1,DDX3X,SUMO1,VPS18,RAB32,PPP1R10,SGTA,YWHAZ,PHB,GOLPH3,PID1,STX8,RHOC,CAV1,POLR2M,RAB11A,TUBA1A,SERTAD1,PSMD10,SLC25A4,VMP1,PRKAR1A,HIF1A,INSIG1,CSNK1A1,TSPO,KPNA7,ATP2C1,RILPL2,NDUFA9,HSPA1A,RALA,SCP2,SUB1,HNRNPC,GNAI3,CCR7,BST1,RSL24D1,SNW1,RAB20,TBC1D20,DNAJB6,RNF7,BLOC1S2,ARL2,GRPEL1,GLYR1,NDUFAF3,CHMP3,DSTN,RA…
GO:BP	catabolic process	GO:0009056	3.08856e-07	6.51024	2399	438	96	21118	IRS2,PLK2,MDM2,ZFP36,MCL1,CD81,TIPARP,TNF,RNF149,ECH1,VEGFA,SUMO1,VPS18,UBE2Z,SGTA,RBM7,FUCA2,PHB,NAMPT,NFE2L2,CAV1,PSMD10,SLC25A4,VMP1,HIF1A,CSNK1A1,ETF1,TSPO,ZFAND2A,HSPA1A,DNAJC10,SUMO3,ZC3H12A,SCP2,ZFP36L2,HNRNPC,GNAI3,PSMA1,UBE2G1,PSMD6,RNF7,GLA,PEPD,RAD23B,UBAP1,CLPP,HSD17B10,SPP1,PAFAH1B2,GABARAPL2,SLC25A46,MAP2K1,SLC25A44,ALDH3B1,PRDX2,PDCL3,HSPA1B,TAF9,YME1L1,PSMD8,RNF11,CTSC,MAGOH,BAD,M…
GO:BP	macromolecule catabolic process	GO:0009057	3.58632e-07	6.44535	1283	438	63	21118	PLK2,MDM2,ZFP36,CD81,TIPARP,TNF,RNF149,VEGFA,SUMO1,UBE2Z,SGTA,RBM7,PHB,NFE2L2,CAV1,PSMD10,CSNK1A1,ETF1,ZFAND2A,HSPA1A,DNAJC10,SUMO3,ZC3H12A,ZFP36L2,HNRNPC,PSMA1,UBE2G1,PSMD6,RNF7,RAD23B,UBAP1,CLPP,GABARAPL2,PDCL3,HSPA1B,TAF9,YME1L1,PSMD8,RNF11,CTSC,MAGOH,MAGOHB,SSB,UBE2A,PCNP,GJA1,NR1D1,RAB7,VPS35,SEC22B,RNF139,CCDC115,NEDD8,CSDE1,FBXO22,APEX1,PPP2CA,SIRT1,PPT1,TOLLIP,SMAD7,UBE2D3,PRKACA
GO:BP	response to radiation	GO:0009314	4.15937e-07	6.38097	454	57	13	21118	DUSP1,MDM2,BHLHE40,BC031781,CCL2,JUN,CCL7,TANK,FOS,EGR1,ID2,RHOB,SGK1
GO:BP	nitrogen compound metabolic process	GO:0006807	4.66793e-07	6.33088	9669	435	264	21118	OSM,DUSP1,CSRNP1,FOSB,PLK2,NR4A3,MDM2,ZFP36,BHLHE40,EGR2,CD81,BC031781,LARS2,MAFF,MKNK2,ATF3,GDF15,PRKAG1,KDM6B,JUN,GADD45B,DUSP4,TANK,TIPARP,ARRDC4,FOS,EGR1,H3F3A,TNF,RNF149,SRGN,ID3,IER5,ID2,VEGFA,FOSL2,SGK1,DDX3X,DUSP2,SUMO1,VPS18,UBE2Z,ADPRH,MAPK6,ELL2,PPP1R10,LMO4,SGTA,RBM7,TCEA1,YWHAZ,UBA3,PPP1R15A,ZC3H15,PHB,GOLPH3,NR4A1,RCAN1,PID1,DHX15,NAMPT,SRA1,FLOT1,NFE2L2,CAV1,GMPPB,POLR2M,SERTAD1,MA…
GO:BP	regulation of transcription by RNA polymerase II	GO:0006357	5.66293e-07	6.24696	2425	102	36	21118	OSM,CSRNP1,FOSB,NR4A3,MDM2,ZFP36,BHLHE40,EGR2,CD81,MAFF,ATF3,KDM6B,JUN,FOS,EGR1,TNF,ID3,IER5,ID2,VEGFA,FOSL2,DDX3X,ELL2,LMO4,TCEA1,PPP1R15A,PHB,NR4A1,PID1,NAMPT,SRA1,NFE2L2,CAV1,SERTAD1,MAX,JUNB
GO:BP	regulation of transport	GO:0051049	6.13354e-07	6.21229	1871	421	78	21118	OSM,IRS2,NR4A3,MDM2,CD81,GEM,CXCR4,CCL2,SDHD,TNF,CCL4,VEGFA,SGK1,SUMO1,VPS18,GOLPH3,PID1,FLOT1,NFE2L2,CAV1,RAB11A,SLC25A4,VMP1,ACSL4,HIF1A,INSIG1,SERPINE1,TSPO,PPM1A,SRI,ATP2C1,RALA,YWHAE,ZC3H12A,SCP2,S100A1,CCR7,P2RY2,SNX4,TBC1D20,CXCL1,SLC31A2,CHMP3,SERGEF,TM7SF3,SIGLECE,SPP1,MAP2K1,ARC,TMEM184A,NUPL1,BIN1,EMD,CCR1,PDCD5,GLRX,ENSA,BAD,RAB5C,GJA1,RAP1A,NR1D1,RAB7,VPS35,B2M,RNF139,CCL3,BSG,ACTR3,…
GO:BP	regulation of nitrogen compound metabolic process	GO:0051171	6.70688e-07	6.17348	5706	172	85	21118	OSM,DUSP1,CSRNP1,FOSB,PLK2,NR4A3,MDM2,ZFP36,BHLHE40,EGR2,CD81,MAFF,MKNK2,ATF3,GDF15,PRKAG1,KDM6B,JUN,GADD45B,DUSP4,TANK,TIPARP,ARRDC4,FOS,EGR1,H3F3A,TNF,ID3,IER5,ID2,VEGFA,FOSL2,DDX3X,DUSP2,SUMO1,UBE2Z,ELL2,PPP1R10,LMO4,SGTA,RBM7,TCEA1,UBA3,PPP1R15A,PHB,NR4A1,RCAN1,PID1,NAMPT,SRA1,FLOT1,NFE2L2,CAV1,SERTAD1,MAX,JUNB,EIF5,PSMD10,HBP1,PRKAR1A,HIF1A,TRA2B,CSNK1A1,ETF1,EIF4E2,SERPINE1,TSPO,PPM1A,KPNA7…
GO:BP	protein catabolic process	GO:0030163	9.70686e-07	6.01292	944	438	51	21118	PLK2,MDM2,CD81,TIPARP,TNF,RNF149,SUMO1,UBE2Z,SGTA,PHB,NFE2L2,CAV1,PSMD10,CSNK1A1,ZFAND2A,HSPA1A,DNAJC10,SUMO3,PSMA1,UBE2G1,PSMD6,RNF7,RAD23B,UBAP1,CLPP,GABARAPL2,PDCL3,HSPA1B,TAF9,YME1L1,PSMD8,RNF11,CTSC,UBE2A,PCNP,GJA1,NR1D1,RAB7,VPS35,SEC22B,RNF139,CCDC115,NEDD8,FBXO22,PPP2CA,SIRT1,PPT1,TOLLIP,SMAD7,UBE2D3,PRKACA
GO:BP	anatomical structure development	GO:0048856	1.01817e-06	5.99218	5987	141	75	21118	OSM,DUSP1,CSRNP1,IRS2,PLK2,NR4A3,MDM2,ZFP36,BHLHE40,MCL1,EGR2,CD81,MAFF,CXCR4,MKNK2,CCL2,ATF3,GDF15,KDM6B,JUN,LHFPL2,CCL7,GADD45B,DUSP4,TIPARP,FOS,EGR1,H3F3A,TNF,SRGN,ID3,ID2,VEGFA,RHOB,FOSL2,SGK1,DUSP2,SUMO1,MAPK6,LMO4,CD9,TCEA1,YWHAZ,PHB,NR4A1,RCAN1,PID1,SRA1,FLOT1,NFE2L2,RHOC,CAV1,RAB11A,MAX,JUNB,SEC63,SYF2,SLC25A4,VMP1,PRKAR1A,CCR5,ACSL4,HIF1A,TRA2B,INSIG1,CSNK1A1,EIF4E2,SERPINE1,TSPO,KPNA7,S…
GO:BP	cellular response to hormone stimulus	GO:0032870	1.07064e-06	5.97036	600	101	18	21118	DUSP1,FOSB,IRS2,NR4A3,MDM2,ZFP36,CCL2,GDF15,FOS,SGK1,VPS18,PHB,NR4A1,PID1,SRA1,NFE2L2,CAV1,MAX
GO:BP	negative regulation of cell death	GO:0060548	1.13937e-06	5.94334	1119	419	55	21118	DUSP1,IRS2,PLK2,NR4A3,MDM2,MCL1,JUN,TNF,VEGFA,SGK1,DDX3X,UBE2Z,PPP1R10,PHB,GOLPH3,NR4A1,NFE2L2,CAV1,PSMD10,SLC25A4,CCR5,HIF1A,SERPINE1,IL7R,CACYBP,ZC3H12A,GNAI3,CCR7,CPEB4,DNAJB6,RNF7,TSC22D3,TM7SF3,SPP1,IER3,MAP2K1,PRDX2,CDKN1A,HSPA1B,TAF9,YME1L1,PTMA,PLAUR,FKBP8,GLRX,BAD,SGMS1,VPS35,PRDX5,SIRT1,PPT1,RHOA,HNRNPK,PTGES3,PIM3
GO:BP	positive regulation of protein catabolic process	GO:0045732	1.20801e-06	5.91793	225	370	21	21118	PLK2,MDM2,CD81,TIPARP,TNF,SUMO1,SGTA,CAV1,PSMD10,CSNK1A1,ZFAND2A,HSPA1A,SUMO3,HSPA1B,CTSC,GJA1,RAB7,VPS35,SEC22B,RNF139,FBXO22
GO:BP	positive regulation of smooth muscle cell proliferation	GO:0048661	1.22682e-06	5.91122	109	118	10	21118	NR4A3,MDM2,JUN,EGR1,TNF,ID2,VEGFA,PHB,NAMPT,HIF1A
GO:BP	negative regulation of response to stimulus	GO:0048585	1.24859e-06	5.90358	1616	130	33	21118	DUSP1,PLK2,NR4A3,RGS1,MDM2,ZFP36,MCL1,ATF3,GDF15,DUSP4,TANK,EGR1,TNF,RNF149,DDX3X,DUSP2,VPS18,PPP1R10,SGTA,CD9,PPP1R15A,PHB,RCAN1,PID1,NAMPT,NFE2L2,CAV1,PSMD10,HIF1A,INSIG1,CSNK1A1,SERPINE1,PPM1A
GO:BP	regulation of MAPK cascade	GO:0043408	1.51033e-06	5.82093	708	59	15	21118	OSM,DUSP1,CD81,CCL2,ATF3,GDF15,JUN,CCL7,GADD45B,DUSP4,TNF,RNF149,CCL4,VEGFA,DUSP2
GO:BP	response to lipid	GO:0033993	1.51802e-06	5.81872	980	454	53	21118	DUSP1,FOSB,MDM2,ZFP36,CCL2,JUN,FOS,TNF,ID3,FOSL2,SGK1,VPS18,PHB,NR4A1,CXCL2,PID1,CAV1,CCR5,INSIG1,SERPINE1,TSPO,TXNIP,ZC3H12A,ZFP36L2,CCR7,SNW1,IRAK2,CXCL1,SPP1,MAP2K1,LITAF,PRDX2,CDKN1A,GLRX,BAD,GJA1,NR1D1,CHMP5,SGMS1,B2M,CD274,CCL3,SIRT1,MBD2,RHOA,HNRNPK,PTGES3,MAPK3,PYCARD,HMGCL,CD80,EIF4E,ERRFI1
GO:BP	cellular response to cytokine stimulus	GO:0071345	1.70616e-06	5.76798	822	433	46	21118	CCRL2,OSM,DUSP1,ZFP36,CXCR4,CCL2,CCL7,TANK,EGR1,TNF,CCL4,ZC3H15,PHB,CXCL2,PID1,STX8,NFE2L2,CAV1,CCR5,HIF1A,IL7R,CACYBP,ZC3H12A,ZFP36L2,CCR7,RAB20,IRAK2,CXCL1,RAD23B,SPP1,CCR1,SMARCA5,BAD,NR1D1,SGMS1,SNX10,CCL3,ACTR3,SIRT1,RHOA,IFNGR2,MRPL15,MAPK3,TOLLIP,SMAD7,PYCARD
GO:BP	regulation of intracellular signal transduction	GO:1902531	1.72316e-06	5.76367	1589	120	31	21118	OSM,DUSP1,MDM2,MCL1,CD81,CCL2,ATF3,GDF15,JUN,CCL7,GADD45B,DUSP4,TANK,TNF,RNF149,CCL4,VEGFA,DDX3X,DUSP2,PPP1R10,YWHAZ,PHB,GOLPH3,RCAN1,FLOT1,NFE2L2,CAV1,PSMD10,PRKAR1A,HIF1A,CLEC4N
GO:BP	response to organic cyclic compound	GO:0014070	2.06141e-06	5.68584	1043	456	55	21118	DUSP1,FOSB,NR4A3,MDM2,ZFP36,CXCR4,CCL2,JUN,TIPARP,FOS,EGR1,TNF,ID3,FOSL2,SGK1,VPS18,PHB,GOLPH3,CXCL2,NAMPT,FLOT1,CAV1,CCR5,INSIG1,TSPO,TXNIP,ZC3H12A,ZFP36L2,GNAI3,SNW1,SPP1,DUSP6,MAP2K1,CDKN1A,GLRX,BAD,GJA1,RAP1A,VPS35,NEDD8,CCL3,BSG,APEX1,SIRT1,MBD2,CAV2,RHOA,HNRNPK,PTGES3,MAPK3,EIF4E,DDX1,PRKAR2B,ERRFI1,ATF1
GO:BP	cellular protein catabolic process	GO:0044257	2.18987e-06	5.65958	790	438	45	21118	PLK2,MDM2,CD81,RNF149,SUMO1,UBE2Z,SGTA,NFE2L2,CAV1,PSMD10,CSNK1A1,ZFAND2A,HSPA1A,DNAJC10,SUMO3,PSMA1,UBE2G1,PSMD6,RNF7,RAD23B,UBAP1,CLPP,GABARAPL2,PDCL3,HSPA1B,TAF9,YME1L1,PSMD8,RNF11,CTSC,UBE2A,PCNP,NR1D1,RAB7,VPS35,RNF139,CCDC115,NEDD8,FBXO22,SIRT1,PPT1,TOLLIP,SMAD7,UBE2D3,PRKACA
GO:BP	positive regulation of catabolic process	GO:0009896	2.27251e-06	5.64349	481	425	33	21118	IRS2,PLK2,MDM2,ZFP36,CD81,TIPARP,TNF,SUMO1,SGTA,CAV1,PSMD10,SLC25A4,HIF1A,CSNK1A1,ZFAND2A,HSPA1A,SUMO3,ZC3H12A,ZFP36L2,GNAI3,PAFAH1B2,MAP2K1,HSPA1B,CTSC,GJA1,RAB7,VPS35,SEC22B,RNF139,FBXO22,SIRT1,MAPK3,SMAD7
GO:BP	response to external stimulus	GO:0009605	2.27719e-06	5.6426	2912	95	37	21118	CCRL2,OSM,DUSP1,FOSB,NR4A3,RGS1,MDM2,ZFP36,BHLHE40,EGR2,CD81,CXCR4,CCL2,ATF3,GDF15,PRKAG1,JUN,CCL7,FOS,TNF,CCL4,ID2,VEGFA,DDX3X,SLFN2,RAB32,CD9,FUCA2,PHB,NR4A1,CXCL2,NAMPT,AP1S1,STX8,FLOT1,NFE2L2,CAV1
GO:BP	regulation of cellular component organization	GO:0051128	2.89748e-06	5.53798	2428	438	94	21118	OSM,DUSP1,PLK2,MDM2,CD81,CXCR4,GDF15,H3F3A,TNF,SRGN,VEGFA,RHOB,SGK1,DDX3X,SUMO1,VPS18,PPP1R10,LMO4,YWHAZ,PPP1R15A,PHB,GOLPH3,FLOT1,NFE2L2,RHOC,CAV1,RAB11A,TUBA1A,SERTAD1,PSMD10,SLC25A4,PRKAR1A,CCR5,ACSL4,HIF1A,ETF1,SERPINE1,TSPO,PPM1A,KPNA7,HSPA1A,RALA,IFRD1,HNRNPC,CCR7,BST1,SNW1,DNAJB6,ARL2,GLYR1,ITM2C,PGRMC1,CHMP3,DSTN,SIGLECE,MAP2K1,ARC,PLEK,PMP22,CDKN1A,HSPA1B,BIN1,PLAUR,AKIRIN1,MAPRE1,ACVRL1…
GO:BP	response to endogenous stimulus	GO:0009719	3.01074e-06	5.52133	1619	101	28	21118	DUSP1,FOSB,IRS2,NR4A3,MDM2,ZFP36,EGR2,CD81,CCL2,GDF15,JUN,FOS,EGR1,H3F3A,TNF,SGK1,VPS18,CD9,PHB,GOLPH3,NR4A1,CXCL2,PID1,NAMPT,SRA1,NFE2L2,CAV1,MAX
GO:BP	regulation of cell migration	GO:0030334	3.29858e-06	5.48167	934	98	21	21118	DUSP1,IRS2,PLK2,NR4A3,MDM2,CD81,CXCR4,CCL2,JUN,CCL7,EGR1,TNF,CCL4,VEGFA,RHOB,LMO4,CD9,NFE2L2,RHOC,CAV1,RAB11A
GO:BP	regulation of transcription from RNA polymerase II promoter in response to stress	GO:0043618	3.43351e-06	5.46426	48	149	8	21118	ATF3,JUN,EGR1,VEGFA,PPP1R15A,NFE2L2,HIF1A,HSPA1A
GO:BP	developmental process	GO:0032502	3.58076e-06	5.44602	6536	141	78	21118	OSM,DUSP1,CSRNP1,IRS2,PLK2,NR4A3,MDM2,ZFP36,BHLHE40,MCL1,EGR2,CD81,MAFF,CXCR4,MKNK2,CCL2,ATF3,GDF15,KDM6B,JUN,LHFPL2,CCL7,GADD45B,DUSP4,TIPARP,FOS,EGR1,H3F3A,TNF,SRGN,ID3,ID2,VEGFA,RHOB,FOSL2,SGK1,DDX3X,DUSP2,SUMO1,RAB32,MAPK6,LMO4,CD9,TCEA1,YWHAZ,PHB,NR4A1,RCAN1,PID1,NAMPT,SRA1,FLOT1,NFE2L2,RHOC,CAV1,RAB11A,MAX,JUNB,SEC63,SYF2,SLC25A4,VMP1,PRKAR1A,CCR5,ACSL4,HIF1A,TRA2B,INSIG1,CSNK1A1,EIF4E2,SER…
GO:BP	positive regulation of catalytic activity	GO:0043085	3.5851e-06	5.4455	1268	436	60	21118	RGS1,CD81,CCL2,GDF15,JUN,CCL7,GADD45B,TANK,ARRDC4,EGR1,TNF,CCL4,VEGFA,DDX3X,LMO4,TCEA1,PPP1R15A,ZC3H15,PHB,RHOC,CAV1,EIF5,PSMD10,RINL,S100A1,GNAI3,CCR7,TBC1D20,RNF7,GNA13,MAP2K1,ARL1,TBC1D15,PLEK,PRDX2,CDKN1A,BIN1,IGFBP6,PDCD5,BAD,RAP1A,YWHAB,FAM162A,CCL3,EGLN3,PPP2CA,BC004004,SIRT1,APH1C,BTG1,CAV2,RHOA,CALM2,PTGES3,MAPK3,RGS10,APH1A,SEC23B,PYCARD,CRK
GO:BP	positive regulation of cellular catabolic process	GO:0031331	3.69441e-06	5.43246	414	174	19	21118	IRS2,PLK2,MDM2,ZFP36,CD81,TNF,SUMO1,SGTA,CAV1,PSMD10,SLC25A4,HIF1A,CSNK1A1,ZFAND2A,HSPA1A,SUMO3,ZC3H12A,ZFP36L2,GNAI3
GO:BP	viral process	GO:0016032	3.83193e-06	5.41658	335	374	25	21118	ZFP36,CD81,CXCR4,JUN,TNF,CCL4,DDX3X,VPS18,PHB,CAV1,CCR5,ETF1,ZC3H12A,SNW1,TBC1D20,CHMP3,VTA1,BAD,SSB,CHMP5,RAB7,RAB1B,CSDE1,CCL3,BSG
GO:BP	regulation of proteolysis	GO:0030162	4.24544e-06	5.37208	778	438	44	21118	PLK2,MDM2,TANK,TNF,VEGFA,DDX3X,SUMO1,UBE2Z,SGTA,NR4A1,CAV1,PSMD10,CSNK1A1,SERPINE1,ZFAND2A,HSPA1A,SUMO3,ZC3H12A,DNAJB6,RNF7,RAD23B,GABARAPL2,PDCL3,HSPA1B,TAF9,BIN1,PLAUR,PDCD5,CTSC,BAD,RNF139,NEDD8,FAM162A,FBXO22,EGLN3,PRDX5,PPP2CA,SIRT1,TIMM17A,RHOA,SMAD7,APH1A,PYCARD,PRKACA
GO:BP	positive regulation of cell death	GO:0010942	4.40481e-06	5.35607	676	161	23	21118	OSM,DUSP1,NR4A3,MCL1,ATF3,JUN,GADD45B,FOS,EGR1,TNF,ID3,RHOB,DDX3X,UBE2Z,PHB,NR4A1,CAV1,CCR5,HIF1A,TSPO,TXNIP,ZC3H12A,SCP2
GO:BP	regulation of hydrolase activity	GO:0051336	5.03558e-06	5.29795	1183	436	57	21118	RGS1,MDM2,CCL2,JUN,CCL7,TANK,TRAPPC6A,TNF,CCL4,VEGFA,DDX3X,UBE2Z,PPP1R10,TCEA1,PPP1R15A,ZC3H15,PHB,NR4A1,RCAN1,RHOC,CAV1,EIF5,RINL,SERPINE1,CCR7,TBC1D20,DNAJB6,RNF7,ARL2,GNA13,MAP2K1,ARL1,TBC1D15,PLEK,HSPA1B,BIN1,PLAUR,PDCD5,ENSA,BAD,RAP1A,FAM162A,CCL3,EGLN3,PRDX5,PPP2CA,BC004004,SIRT1,PPT1,CAV2,RHOA,CALM2,RGS10,APH1A,SEC23B,PYCARD,CRK
GO:BP	regulation of cell cycle	GO:0051726	5.27346e-06	5.2779	898	114	22	21118	OSM,DUSP1,PLK2,NR4A3,MDM2,JUN,GADD45B,TNF,ID3,ID2,RHOB,SGK1,DDX3X,PPP1R10,UBA3,NR4A1,SRA1,RAB11A,JUNB,SYF2,PSMD10,PRKAR1A
GO:BP	locomotion	GO:0040011	5.39501e-06	5.26801	1839	98	29	21118	CCRL2,DUSP1,IRS2,PLK2,NR4A3,MDM2,EGR2,CD81,CXCR4,CCL2,JUN,CCL7,EGR1,TNF,CCL4,ID2,VEGFA,RHOB,LMO4,CD9,GOLPH3,NR4A1,CXCL2,RCAN1,FLOT1,NFE2L2,RHOC,CAV1,RAB11A
GO:BP	tissue development	GO:0009888	6.09081e-06	5.21532	1923	154	39	21118	DUSP1,NR4A3,MDM2,ZFP36,EGR2,MAFF,CXCR4,ATF3,KDM6B,JUN,DUSP4,TIPARP,FOS,EGR1,TNF,SRGN,ID3,ID2,VEGFA,RHOB,FOSL2,DUSP2,LMO4,NR4A1,RCAN1,FLOT1,RHOC,CAV1,JUNB,SLC25A4,PRKAR1A,HIF1A,SERPINE1,ZFAND5,ATP2C1,RILPL2,CACYBP,TXNIP,RALA
GO:BP	protein localization to organelle	GO:0033365	6.37464e-06	5.19554	859	432	46	21118	MDM2,CD81,SRGN,VEGFA,DDX3X,SUMO1,SGTA,YWHAZ,PPP1R15A,GOLPH3,RAB11A,SEC63,INSIG1,TSPO,KPNA7,TXNIP,SUMO3,YWHAE,ZC3H12A,DNAJB6,ARL2,GRPEL1,GABARAPL2,MAP2K1,ARL1,CDKN1A,NUPL1,MAPRE1,PDCD5,PMPCB,SSB,GJA1,RAP1A,RAB7,VPS35,SPCS2,SNX10,PPP2CA,SIRT1,IMMP1L,CAV2,GNL3,TIMM17A,TOLLIP,SEC61G,TIMM13
GO:BP	regulation of cellular component movement	GO:0051270	7.01017e-06	5.15427	1074	98	22	21118	DUSP1,IRS2,PLK2,NR4A3,MDM2,CD81,CXCR4,CCL2,JUN,CCL7,EGR1,TNF,CCL4,VEGFA,RHOB,SUMO1,LMO4,CD9,NFE2L2,RHOC,CAV1,RAB11A
GO:BP	regulation of gene expression	GO:0010468	7.26529e-06	5.13875	4888	134	62	21118	OSM,CSRNP1,FOSB,NR4A3,MDM2,ZFP36,BHLHE40,EGR2,CD81,MAFF,MKNK2,CCL2,ATF3,PRKAG1,KDM6B,JUN,TIPARP,FOS,EGR1,H3F3A,TNF,SRGN,ID3,CCL4,IER5,ID2,VEGFA,FOSL2,HILPDA,DDX3X,SUMO1,ELL2,LMO4,RBM7,TCEA1,UBA3,PPP1R15A,PHB,NR4A1,PID1,NAMPT,SRA1,FLOT1,NFE2L2,CAV1,SERTAD1,MAX,JUNB,EIF5,PSMD10,HBP1,CCR5,HIF1A,CLEC4N,TRA2B,ETF1,EIF4E2,SERPINE1,TSPO,PPM1A,KPNA7,SRI
GO:BP	regulation of smooth muscle cell proliferation	GO:0048660	7.77005e-06	5.10958	172	118	11	21118	NR4A3,MDM2,JUN,EGR1,TNF,ID2,VEGFA,PHB,NAMPT,CAV1,HIF1A
GO:BP	regulation of macromolecule biosynthetic process	GO:0010556	7.83399e-06	5.10602	3913	103	45	21118	OSM,DUSP1,CSRNP1,FOSB,IRS2,NR4A3,MDM2,ZFP36,BHLHE40,EGR2,CD81,MAFF,MKNK2,CCL2,ATF3,KDM6B,JUN,FOS,EGR1,H3F3A,TNF,ID3,IER5,ID2,VEGFA,FOSL2,DDX3X,SUMO1,ELL2,LMO4,TCEA1,UBA3,PPP1R15A,PHB,NR4A1,PID1,NAMPT,SRA1,FLOT1,NFE2L2,CAV1,SERTAD1,MAX,JUNB,EIF5
GO:BP	positive regulation of programmed cell death	GO:0043068	8.30948e-06	5.08043	607	412	36	21118	OSM,DUSP1,NR4A3,MCL1,ATF3,JUN,GADD45B,EGR1,TNF,ID3,RHOB,DDX3X,UBE2Z,NR4A1,CAV1,CCR5,HIF1A,TSPO,TXNIP,ZC3H12A,SCP2,CXCL1,ITM2C,DUSP6,CDKN1A,BIN1,PDCD5,CTSC,BAD,CD274,FAM162A,CCL3,PPP2CA,SIRT1,BTG1,RHOA
GO:BP	positive regulation of ubiquitin-dependent protein catabolic process	GO:2000060	8.57151e-06	5.06694	100	157	10	21118	PLK2,MDM2,SUMO1,SGTA,CAV1,PSMD10,CSNK1A1,ZFAND2A,HSPA1A,SUMO3
GO:BP	gene expression	GO:0010467	9.38409e-06	5.02761	5933	426	175	21118	OSM,CSRNP1,FOSB,NR4A3,MDM2,ZFP36,BHLHE40,EGR2,CD81,BC031781,LARS2,MAFF,MKNK2,CCL2,ATF3,PRKAG1,KDM6B,JUN,TIPARP,FOS,EGR1,H3F3A,TNF,SRGN,ID3,CCL4,IER5,ID2,VEGFA,FOSL2,HILPDA,DDX3X,SUMO1,ELL2,LMO4,RBM7,TCEA1,UBA3,PPP1R15A,ZC3H15,PHB,GOLPH3,NR4A1,PID1,DHX15,NAMPT,SRA1,FLOT1,NFE2L2,CAV1,SERTAD1,MAX,JUNB,EIF5,SYF2,PSMD10,HBP1,CCR5,HIF1A,CLEC4N,TRA2B,ETF1,EIF4E2,SERPINE1,TSPO,PPM1A,KPNA7,SRI,IL7R,MRPL12…
GO:BP	regulation of biosynthetic process	GO:0009889	9.4585e-06	5.02418	4167	172	67	21118	OSM,DUSP1,CSRNP1,FOSB,IRS2,NR4A3,MDM2,ZFP36,BHLHE40,EGR2,CD81,MAFF,MKNK2,CCL2,ATF3,KDM6B,JUN,FOS,EGR1,H3F3A,TNF,ID3,IER5,ID2,VEGFA,FOSL2,DDX3X,SUMO1,ELL2,LMO4,TCEA1,UBA3,PPP1R15A,PHB,NR4A1,PID1,NAMPT,SRA1,FLOT1,NFE2L2,CAV1,SERTAD1,MAX,JUNB,EIF5,PSMD10,HBP1,HIF1A,INSIG1,ETF1,EIF4E2,TSPO,PPM1A,SRI,MRPL12,SARNP,HSPA1A,CACYBP,TXNIP,ZC3H12A,SCP2,SUB1,CHURC1,S100A1,ZFP36L2,IFRD1,HNRNPC
GO:BP	chemokine-mediated signaling pathway	GO:0070098	9.76689e-06	5.01024	82	195	10	21118	CCRL2,CXCR4,CCL2,CCL7,CCL4,CXCL2,CCR5,HIF1A,CCR7,CXCL1
GO:BP	regulation of protein catabolic process	GO:0042176	1.04383e-05	4.98137	395	438	29	21118	PLK2,MDM2,CD81,TIPARP,TNF,SUMO1,SGTA,PHB,CAV1,PSMD10,CSNK1A1,ZFAND2A,HSPA1A,SUMO3,RAD23B,GABARAPL2,PDCL3,HSPA1B,TAF9,CTSC,GJA1,RAB7,VPS35,SEC22B,RNF139,FBXO22,PPP2CA,SMAD7,PRKACA
GO:BP	positive regulation of apoptotic process	GO:0043065	1.11261e-05	4.95366	591	161	21	21118	OSM,DUSP1,NR4A3,MCL1,ATF3,JUN,GADD45B,EGR1,TNF,ID3,RHOB,DDX3X,UBE2Z,NR4A1,CAV1,CCR5,HIF1A,TSPO,TXNIP,ZC3H12A,SCP2
GO:BP	regulation of cellular catabolic process	GO:0031329	1.11433e-05	4.95299	745	438	42	21118	IRS2,PLK2,MDM2,ZFP36,MCL1,CD81,TNF,VEGFA,SUMO1,SGTA,NAMPT,CAV1,PSMD10,SLC25A4,HIF1A,CSNK1A1,TSPO,ZFAND2A,HSPA1A,SUMO3,ZC3H12A,ZFP36L2,HNRNPC,GNAI3,RAD23B,PAFAH1B2,GABARAPL2,MAP2K1,PDCL3,HSPA1B,TAF9,CTSC,VPS35,SEC22B,RNF139,FBXO22,APEX1,SIRT1,MAPK3,SMAD7,PYCARD,PRKACA
GO:BP	regulation of cellular biosynthetic process	GO:0031326	1.12723e-05	4.94799	4088	172	66	21118	OSM,DUSP1,CSRNP1,FOSB,IRS2,NR4A3,MDM2,ZFP36,BHLHE40,EGR2,CD81,MAFF,MKNK2,ATF3,KDM6B,JUN,FOS,EGR1,H3F3A,TNF,ID3,IER5,ID2,VEGFA,FOSL2,DDX3X,SUMO1,ELL2,LMO4,TCEA1,UBA3,PPP1R15A,PHB,NR4A1,PID1,NAMPT,SRA1,FLOT1,NFE2L2,CAV1,SERTAD1,MAX,JUNB,EIF5,PSMD10,HBP1,HIF1A,INSIG1,ETF1,EIF4E2,TSPO,PPM1A,SRI,MRPL12,SARNP,HSPA1A,CACYBP,TXNIP,ZC3H12A,SCP2,SUB1,CHURC1,S100A1,ZFP36L2,IFRD1,HNRNPC
GO:BP	organic substance catabolic process	GO:1901575	1.13372e-05	4.94549	1985	438	80	21118	IRS2,PLK2,MDM2,ZFP36,CD81,TIPARP,TNF,RNF149,ECH1,VEGFA,SUMO1,UBE2Z,SGTA,RBM7,FUCA2,PHB,NFE2L2,CAV1,PSMD10,HIF1A,CSNK1A1,ETF1,ZFAND2A,HSPA1A,DNAJC10,SUMO3,ZC3H12A,SCP2,ZFP36L2,HNRNPC,PSMA1,UBE2G1,PSMD6,RNF7,GLA,RAD23B,UBAP1,CLPP,HSD17B10,SPP1,PAFAH1B2,GABARAPL2,SLC25A44,ALDH3B1,PDCL3,HSPA1B,TAF9,YME1L1,PSMD8,RNF11,CTSC,MAGOH,BAD,MAGOHB,IAH1,SSB,UBE2A,PCNP,NEU1,GJA1,NR1D1,RAB7,VPS35,SEC22B,RNF139,H…
GO:BP	regulation of catabolic process	GO:0009894	1.14088e-05	4.94276	893	438	47	21118	IRS2,PLK2,MDM2,ZFP36,MCL1,CD81,TIPARP,TNF,VEGFA,SUMO1,SGTA,PHB,NAMPT,CAV1,PSMD10,SLC25A4,HIF1A,CSNK1A1,TSPO,ZFAND2A,HSPA1A,SUMO3,ZC3H12A,ZFP36L2,HNRNPC,GNAI3,RAD23B,PAFAH1B2,GABARAPL2,MAP2K1,PDCL3,HSPA1B,TAF9,CTSC,GJA1,RAB7,VPS35,SEC22B,RNF139,FBXO22,APEX1,PPP2CA,SIRT1,MAPK3,SMAD7,PYCARD,PRKACA
GO:BP	anatomical structure formation involved in morphogenesis	GO:0048646	1.1429e-05	4.94199	1165	118	25	21118	DUSP1,PLK2,NR4A3,EGR2,CD81,CXCR4,CCL2,GDF15,KDM6B,JUN,DUSP4,TNF,VEGFA,RHOB,DUSP2,LMO4,CD9,YWHAZ,NR4A1,FLOT1,NFE2L2,CAV1,JUNB,PRKAR1A,HIF1A
GO:BP	positive regulation of cell migration	GO:0030335	1.29538e-05	4.8876	557	98	16	21118	IRS2,PLK2,NR4A3,MDM2,CXCR4,CCL2,JUN,CCL7,EGR1,CCL4,VEGFA,RHOB,NFE2L2,RHOC,CAV1,RAB11A
GO:BP	cellular response to biotic stimulus	GO:0071216	1.36924e-05	4.86352	262	435	23	21118	ZFP36,CCL2,TNF,CXCL2,SERPINE1,TSPO,TXNIP,ZC3H12A,IRAK2,CXCL1,LITAF,PRDX2,TMCO1,NR1D1,CHMP5,SGMS1,B2M,CD274,CCL3,RHOA,MAPK3,PYCARD,CD80
GO:BP	positive regulation of cellular protein catabolic process	GO:1903364	1.42575e-05	4.84596	146	370	16	21118	PLK2,MDM2,CD81,SUMO1,SGTA,CAV1,PSMD10,CSNK1A1,ZFAND2A,HSPA1A,SUMO3,HSPA1B,CTSC,VPS35,RNF139,FBXO22
GO:BP	macromolecule biosynthetic process	GO:0009059	1.54668e-05	4.8106	4782	103	50	21118	OSM,DUSP1,CSRNP1,FOSB,IRS2,NR4A3,MDM2,ZFP36,BHLHE40,EGR2,CD81,BC031781,LARS2,MAFF,MKNK2,CCL2,ATF3,KDM6B,JUN,FOS,EGR1,H3F3A,TNF,ID3,IER5,ID2,VEGFA,FOSL2,DDX3X,SUMO1,ELL2,LMO4,TCEA1,UBA3,PPP1R15A,ZC3H15,PHB,GOLPH3,NR4A1,PID1,NAMPT,SRA1,FLOT1,NFE2L2,CAV1,POLR2M,SERTAD1,MAX,JUNB,EIF5
GO:BP	regulation of multicellular organismal process	GO:0051239	2.03872e-05	4.69064	2788	60	26	21118	OSM,PLK2,NR4A3,MDM2,ZFP36,BHLHE40,EGR2,CD81,MAFF,CXCR4,CCL2,GDF15,KDM6B,JUN,FOS,EGR1,TNF,SRGN,CCL4,ID2,VEGFA,RHOB,HILPDA,SGK1,DDX3X,SUMO1
GO:BP	regulation of cellular macromolecule biosynthetic process	GO:2000112	2.06184e-05	4.68574	3880	103	44	21118	OSM,DUSP1,CSRNP1,FOSB,IRS2,NR4A3,MDM2,ZFP36,BHLHE40,EGR2,CD81,MAFF,MKNK2,ATF3,KDM6B,JUN,FOS,EGR1,H3F3A,TNF,ID3,IER5,ID2,VEGFA,FOSL2,DDX3X,SUMO1,ELL2,LMO4,TCEA1,UBA3,PPP1R15A,PHB,NR4A1,PID1,NAMPT,SRA1,FLOT1,NFE2L2,CAV1,SERTAD1,MAX,JUNB,EIF5
GO:BP	regulation of cell communication	GO:0010646	2.08598e-05	4.68069	3265	140	49	21118	OSM,DUSP1,IRS2,PLK2,RGS1,MDM2,MCL1,EGR2,CD81,CXCR4,CCL2,ATF3,GDF15,JUN,CCL7,GADD45B,DUSP4,TANK,EGR1,TNF,RNF149,SRGN,CCL4,VEGFA,DDX3X,DUSP2,VPS18,PPP1R10,YWHAZ,PHB,GOLPH3,RCAN1,PID1,FLOT1,NFE2L2,CAV1,RAB11A,PSMD10,PRKAR1A,ACSL4,HIF1A,CLEC4N,INSIG1,CSNK1A1,SERPINE1,PPM1A,SRI,IL7R,ATP2C1
GO:BP	positive regulation of proteasomal ubiquitin-dependent protein catabolic process	GO:0032436	2.23701e-05	4.65033	86	149	9	21118	PLK2,MDM2,SUMO1,SGTA,CAV1,PSMD10,CSNK1A1,ZFAND2A,HSPA1A
GO:BP	proteolysis	GO:0006508	2.65098e-05	4.57659	1810	438	74	21118	PLK2,MDM2,BC031781,TANK,TNF,RNF149,SRGN,VEGFA,DDX3X,SUMO1,UBE2Z,SGTA,NR4A1,NFE2L2,CAV1,PSMD10,DNPEP,CSNK1A1,SERPINE1,ZFAND2A,HSPA1A,DNAJC10,SUMO3,ZC3H12A,PSMA1,DNAJB6,UBE2G1,PSMD6,RNF7,DLD,UQCRC2,PEPD,RAD23B,UBAP1,CLPP,GABARAPL2,PDCL3,HSPA1B,TAF9,YME1L1,PSMD8,BIN1,PLAUR,RNF11,PDCD5,CTSC,BAD,PMPCB,UBE2A,PCNP,NR1D1,VPS35,RNF139,SPCS2,NEDD8,METAP2,FAM162A,FBXO22,PLAU,EGLN3,COPS2,PRDX5,PPP2CA,SIRT1,I…
GO:BP	multicellular organism development	GO:0007275	2.72951e-05	4.56392	5441	205	90	21118	OSM,DUSP1,CSRNP1,IRS2,PLK2,NR4A3,MDM2,ZFP36,BHLHE40,MCL1,EGR2,CD81,MAFF,CXCR4,MKNK2,CCL2,ATF3,KDM6B,JUN,LHFPL2,GADD45B,DUSP4,TIPARP,FOS,EGR1,H3F3A,TNF,SRGN,ID3,ID2,VEGFA,RHOB,FOSL2,SGK1,DUSP2,MAPK6,LMO4,CD9,TCEA1,YWHAZ,PHB,NR4A1,RCAN1,FLOT1,NFE2L2,CAV1,RAB11A,MAX,JUNB,SEC63,SYF2,SLC25A4,VMP1,PRKAR1A,CCR5,ACSL4,HIF1A,TRA2B,INSIG1,EIF4E2,SERPINE1,TSPO,KPNA7,SRI,ZFAND5,IL7R,TPD52,CACYBP,TXNIP,RALA,Y…
GO:BP	cellular response to lipid	GO:0071396	2.73499e-05	4.56304	603	454	37	21118	ZFP36,CCL2,TNF,ID3,SGK1,VPS18,PHB,CXCL2,PID1,INSIG1,SERPINE1,TSPO,ZC3H12A,ZFP36L2,SNW1,IRAK2,CXCL1,SPP1,LITAF,PRDX2,GLRX,BAD,NR1D1,CHMP5,SGMS1,B2M,CD274,CCL3,SIRT1,RHOA,HNRNPK,PTGES3,MAPK3,PYCARD,CD80,EIF4E,ERRFI1
GO:BP	cell migration	GO:0016477	2.76829e-05	4.55779	1491	98	25	21118	CCRL2,DUSP1,IRS2,PLK2,NR4A3,MDM2,CD81,CXCR4,CCL2,JUN,CCL7,EGR1,TNF,CCL4,VEGFA,RHOB,LMO4,CD9,GOLPH3,NR4A1,CXCL2,NFE2L2,RHOC,CAV1,RAB11A
GO:BP	negative regulation of cell communication	GO:0010648	2.80297e-05	4.55238	1359	130	28	21118	OSM,DUSP1,PLK2,RGS1,MDM2,MCL1,ATF3,GDF15,DUSP4,TANK,EGR1,TNF,RNF149,DDX3X,DUSP2,VPS18,PPP1R10,PHB,RCAN1,PID1,NFE2L2,CAV1,PSMD10,HIF1A,INSIG1,CSNK1A1,SERPINE1,PPM1A
GO:BP	cellular component organization	GO:0016043	2.91314e-05	4.53564	6090	456	187	21118	OSM,DUSP1,PLK2,NR4A3,EMP1,MDM2,MCL1,EGR2,CD81,GEM,CXCR4,CCL2,GDF15,KDM6B,JUN,CCL7,H3F3A,TRAPPC6A,TNF,SRGN,VEGFA,RHOB,SGK1,DDX3X,SUMO1,VPS18,RAB32,MAPK6,PPP1R10,LMO4,SGTA,CD9,YWHAZ,PPP1R15A,PHB,GOLPH3,PID1,STX8,FLOT1,NFE2L2,RHOC,CAV1,POLR2M,RAB11A,TUBA1A,SERTAD1,MAX,EIF5,TMEM123,PSMD10,SLC25A4,VMP1,PRKAR1A,CCR5,ACSL4,HIF1A,INSIG1,CSNK1A1,ETF1,SERPINE1,TSPO,PPM1A,KPNA7,IL7R,ATP2C1,RILPL2,NDUFA9,HSP…
GO:BP	negative regulation of molecular function	GO:0044092	3.09683e-05	4.50908	1166	160	29	21118	DUSP1,IRS2,MDM2,ZFP36,BHLHE40,GEM,JUN,GADD45B,DUSP4,TNF,ID3,ID2,VEGFA,DDX3X,DUSP2,SUMO1,UBE2Z,PPP1R10,PPP1R15A,NR4A1,CAV1,PSMD10,PRKAR1A,SERPINE1,SRI,TXNIP,SUMO3,YWHAE,ZC3H12A
GO:BP	cellular response to lipopolysaccharide	GO:0071222	3.16969e-05	4.49898	230	435	21	21118	ZFP36,CCL2,TNF,CXCL2,SERPINE1,TSPO,ZC3H12A,IRAK2,CXCL1,LITAF,PRDX2,NR1D1,CHMP5,SGMS1,B2M,CD274,CCL3,RHOA,MAPK3,PYCARD,CD80
GO:BP	negative regulation of metabolic process	GO:0009892	3.23997e-05	4.48946	3239	393	103	21118	DUSP1,IRS2,NR4A3,MDM2,ZFP36,BHLHE40,MCL1,ATF3,JUN,GADD45B,DUSP4,TIPARP,EGR1,H3F3A,TNF,SRGN,ID3,ID2,VEGFA,DDX3X,DUSP2,SUMO1,UBE2Z,PPP1R10,SGTA,UBA3,PPP1R15A,PHB,NR4A1,PID1,NAMPT,CAV1,MAX,PSMD10,PRKAR1A,HIF1A,TRA2B,INSIG1,ETF1,EIF4E2,SERPINE1,TSPO,KPNA7,SARNP,HSPA1A,DNAJC10,TXNIP,YWHAE,ZC3H12A,SUB1,S100A1,ZFP36L2,HNRNPC,CCR7,KLF10,SNW1,CPEB4,DNAJB6,TGIF1,CUEDC2,GLA,TSC22D3,ITM2C,MSR1,MLX,DUSP6,GABA…
GO:BP	muscle cell proliferation	GO:0033002	3.56012e-05	4.44853	249	118	12	21118	NR4A3,MDM2,JUN,EGR1,TNF,ID2,VEGFA,PHB,NAMPT,CAV1,PRKAR1A,HIF1A
GO:BP	regulation of cell population proliferation	GO:0042127	3.59995e-05	4.4437	1753	438	72	21118	OSM,DUSP1,IRS2,NR4A3,MDM2,ZFP36,CD81,CCL2,ATF3,JUN,EGR1,TNF,IER5,ID2,VEGFA,FOSL2,HILPDA,SLFN2,CD9,PHB,NR4A1,PID1,NAMPT,CAV1,JUNB,SYF2,PRKAR1A,CCR5,HIF1A,TSPO,IL7R,TPD52,HSPA1A,TXNIP,TES,GNAI3,CCR7,BST1,PRDX4,CXCL1,TGIF1,BLOC1S2,GNA13,MAP2K1,PMP22,CDKN1A,PDCL3,AKIRIN1,EMD,ACVRL1,PDCD5,BAD,UBE2A,NEU1,GJA1,NR1D1,B2M,CD274,RNF139,PLAU,EGLN3,SIRT1,MBD2,BTG1,CAV2,GNL3,RHOA,MAPK3,SMAD7,PYCARD,CD80,PRKACA
GO:BP	regulation of cellular protein catabolic process	GO:1903362	3.67849e-05	4.43433	252	438	22	21118	PLK2,MDM2,CD81,SUMO1,SGTA,CAV1,PSMD10,CSNK1A1,ZFAND2A,HSPA1A,SUMO3,RAD23B,GABARAPL2,PDCL3,HSPA1B,TAF9,CTSC,VPS35,RNF139,FBXO22,SMAD7,PRKACA
GO:BP	RNA biosynthetic process	GO:0032774	3.85106e-05	4.41442	3549	102	41	21118	OSM,CSRNP1,FOSB,NR4A3,MDM2,ZFP36,BHLHE40,EGR2,CD81,MAFF,ATF3,KDM6B,JUN,FOS,EGR1,H3F3A,TNF,ID3,IER5,ID2,VEGFA,FOSL2,DDX3X,SUMO1,ELL2,LMO4,TCEA1,UBA3,PPP1R15A,PHB,NR4A1,PID1,NAMPT,SRA1,FLOT1,NFE2L2,CAV1,POLR2M,SERTAD1,MAX,JUNB
GO:BP	regulation of transcription, DNA-templated	GO:0006355	4.17779e-05	4.37905	3411	102	40	21118	OSM,CSRNP1,FOSB,NR4A3,MDM2,ZFP36,BHLHE40,EGR2,CD81,MAFF,ATF3,KDM6B,JUN,FOS,EGR1,H3F3A,TNF,ID3,IER5,ID2,VEGFA,FOSL2,DDX3X,SUMO1,ELL2,LMO4,TCEA1,UBA3,PPP1R15A,PHB,NR4A1,PID1,NAMPT,SRA1,FLOT1,NFE2L2,CAV1,SERTAD1,MAX,JUNB
GO:BP	positive regulation of protein metabolic process	GO:0051247	4.28092e-05	4.36846	1529	435	65	21118	OSM,PLK2,MDM2,CD81,GDF15,GADD45B,TANK,TIPARP,ARRDC4,EGR1,TNF,VEGFA,DDX3X,SUMO1,SGTA,PPP1R15A,PHB,FLOT1,CAV1,PSMD10,CSNK1A1,KPNA7,ZFAND2A,HSPA1A,SUMO3,ZC3H12A,CCR7,SNW1,RNF7,GLYR1,MAP2K1,PRDX2,CDKN1A,HSPA1B,UBA2,PLAUR,IGFBP6,ACVRL1,PDCD5,CTSC,BAD,GJA1,RAP1A,RAB7,VPS35,SEC22B,RNF139,RAB1B,FAM162A,FBXO22,EGLN3,PPP2CA,BC004004,SIRT1,CAV2,GNL3,TIMM17A,RHOA,CALM2,MAPK3,TOLLIP,SMAD7,APH1A,PYCARD,CD80
GO:BP	negative regulation of intracellular signal transduction	GO:1902532	4.66422e-05	4.33122	518	130	17	21118	DUSP1,MDM2,MCL1,ATF3,DUSP4,TANK,RNF149,DDX3X,DUSP2,PPP1R10,PHB,RCAN1,NFE2L2,CAV1,PSMD10,HIF1A,PPM1A
GO:BP	regulation of protein localization	GO:0032880	5.20962e-05	4.28319	917	419	45	21118	IRS2,MDM2,CD81,CCL2,TNF,VEGFA,SGK1,GOLPH3,PID1,STX8,RAB11A,ACSL4,HIF1A,INSIG1,PPM1A,SRI,ATP2C1,SUMO3,YWHAE,ZC3H12A,DNAJB6,PGRMC1,SERGEF,TM7SF3,MAP2K1,TMEM184A,NUPL1,EMD,PDCD5,GLRX,ENSA,BAD,GJA1,RAP1A,NR1D1,VPS35,STX7,BSG,ACTR3,PPP2CA,SIRT1,CAV2,GNL3,HNRNPK,PIM3
GO:BP	negative regulation of signal transduction	GO:0009968	5.48673e-05	4.26069	1223	130	26	21118	DUSP1,RGS1,MDM2,MCL1,ATF3,GDF15,DUSP4,TANK,EGR1,TNF,RNF149,DDX3X,DUSP2,VPS18,PPP1R10,PHB,RCAN1,PID1,NFE2L2,CAV1,PSMD10,HIF1A,INSIG1,CSNK1A1,SERPINE1,PPM1A
GO:BP	positive regulation of protein transport	GO:0051222	5.58588e-05	4.25291	313	392	23	21118	IRS2,MDM2,CD81,CCL2,TNF,GOLPH3,ACSL4,HIF1A,PPM1A,SRI,ATP2C1,YWHAE,ZC3H12A,TM7SF3,EMD,PDCD5,GLRX,BAD,GJA1,VPS35,BSG,ACTR3,SIRT1
GO:BP	cellular response to interleukin-1	GO:0071347	5.59816e-05	4.25196	103	433	14	21118	CCL2,CCL7,TANK,EGR1,CCL4,CXCL2,HIF1A,ZC3H12A,IRAK2,NR1D1,CCL3,MAPK3,TOLLIP,PYCARD
GO:BP	cellular component organization or biogenesis	GO:0071840	5.88527e-05	4.23023	6270	456	190	21118	OSM,DUSP1,PLK2,NR4A3,EMP1,MDM2,MCL1,EGR2,CD81,GEM,CXCR4,CCL2,GDF15,KDM6B,JUN,CCL7,ARRDC4,H3F3A,TRAPPC6A,TNF,SRGN,VEGFA,RHOB,SGK1,DDX3X,SUMO1,VPS18,RAB32,MAPK6,PPP1R10,LMO4,SGTA,CD9,YWHAZ,PPP1R15A,PHB,GOLPH3,PID1,STX8,FLOT1,NFE2L2,RHOC,CAV1,POLR2M,RAB11A,TUBA1A,SERTAD1,MAX,EIF5,TMEM123,PSMD10,SLC25A4,VMP1,PRKAR1A,CCR5,ACSL4,HIF1A,INSIG1,CSNK1A1,ETF1,SERPINE1,TSPO,PPM1A,KPNA7,IL7R,ATP2C1,RILPL2,NDU…
GO:BP	regulation of response to stress	GO:0080134	6.49996e-05	4.18709	1254	128	26	21118	OSM,DUSP1,PLK2,NR4A3,MDM2,ZFP36,MCL1,CD81,CXCR4,CCL2,GADD45B,TNF,IER5,VEGFA,PPP1R10,SGTA,CD9,PPP1R15A,NAMPT,NFE2L2,CAV1,PSMD10,CCR5,HIF1A,INSIG1,SERPINE1
GO:BP	regulation of ubiquitin-dependent protein catabolic process	GO:2000058	6.73213e-05	4.17185	163	274	14	21118	PLK2,MDM2,SUMO1,SGTA,CAV1,PSMD10,CSNK1A1,ZFAND2A,HSPA1A,SUMO3,RAD23B,PDCL3,HSPA1B,TAF9
GO:BP	regulation of cellular response to stress	GO:0080135	6.8632e-05	4.16347	636	123	18	21118	DUSP1,PLK2,NR4A3,MDM2,MCL1,GADD45B,TNF,IER5,VEGFA,PPP1R10,SGTA,PPP1R15A,NAMPT,NFE2L2,CAV1,PSMD10,HIF1A,INSIG1
GO:BP	proteolysis involved in cellular protein catabolic process	GO:0051603	6.9579e-05	4.15752	735	438	40	21118	PLK2,MDM2,RNF149,SUMO1,UBE2Z,SGTA,NFE2L2,CAV1,PSMD10,CSNK1A1,ZFAND2A,HSPA1A,DNAJC10,SUMO3,PSMA1,UBE2G1,PSMD6,RNF7,RAD23B,UBAP1,CLPP,GABARAPL2,PDCL3,HSPA1B,TAF9,YME1L1,PSMD8,RNF11,CTSC,UBE2A,PCNP,NR1D1,RNF139,NEDD8,FBXO22,SIRT1,TOLLIP,SMAD7,UBE2D3,PRKACA
GO:BP	regulation of nucleobase-containing compound metabolic process	GO:0019219	7.23469e-05	4.14058	3931	102	43	21118	OSM,DUSP1,CSRNP1,FOSB,NR4A3,MDM2,ZFP36,BHLHE40,EGR2,CD81,MAFF,ATF3,KDM6B,JUN,FOS,EGR1,H3F3A,TNF,ID3,IER5,ID2,VEGFA,FOSL2,DDX3X,SUMO1,ELL2,PPP1R10,LMO4,RBM7,TCEA1,UBA3,PPP1R15A,PHB,NR4A1,PID1,NAMPT,SRA1,FLOT1,NFE2L2,CAV1,SERTAD1,MAX,JUNB
GO:BP	response to peptide hormone	GO:0043434	7.40501e-05	4.13047	452	101	14	21118	IRS2,NR4A3,MDM2,EGR2,CCL2,GDF15,EGR1,SGK1,PHB,NR4A1,PID1,NFE2L2,CAV1,MAX
GO:BP	cellular homeostasis	GO:0019725	7.49366e-05	4.12531	956	421	46	21118	CCRL2,IRS2,CCL2,SGK1,CXCL2,NFE2L2,CAV1,CCR5,SLC31A1,HIF1A,TRA2B,SRI,ATP2C1,YWHAE,CCR7,PRDX4,SLC29A1,RAB20,CXCL1,SLC31A2,DLD,GNA13,SPP1,GLRX3,PRDX2,CCR1,TMCO1,BAD,GJA1,GM6377,NR1D1,RAB7,CCDC115,FPR1,CCL3,APEX1,PRDX5,PPP2CA,SIRT1,GNB1,PPT1,GSR,CAV2,CALM2,PIM3,MAPK3
GO:BP	cell population proliferation	GO:0008283	7.52995e-05	4.12321	2072	438	80	21118	OSM,DUSP1,IRS2,NR4A3,MDM2,ZFP36,CD81,CCL2,ATF3,JUN,EGR1,H3F3A,TNF,IER5,ID2,VEGFA,FOSL2,HILPDA,SLFN2,CD9,PHB,NR4A1,PID1,NAMPT,CAV1,JUNB,SYF2,PRKAR1A,CCR5,HIF1A,TSPO,IL7R,TPD52,HSPA1A,TXNIP,TES,GNAI3,CCR7,BST1,PRDX4,SNW1,CXCL1,TGIF1,BLOC1S2,GNA13,MAP2K1,PMP22,PRDX2,CDKN1A,PDCL3,YME1L1,AKIRIN1,EMD,ACVRL1,PDCD5,BAD,UBE2A,NEU1,GJA1,NR1D1,B2M,CD274,RNF139,PLAU,EGLN3,COPS2,BC004004,SIRT1,MBD2,BTG1,GNB1,…
GO:BP	response to inorganic substance	GO:0010035	7.70272e-05	4.11336	604	160	20	21118	DUSP1,FOSB,NR4A3,MDM2,KDM6B,JUN,FOS,ID2,RHOB,SUMO1,CD9,NR4A1,NFE2L2,CAV1,JUNB,HIF1A,TSPO,CACYBP,TXNIP,ZC3H12A
GO:BP	response to peptide	GO:1901652	7.72846e-05	4.11191	531	101	15	21118	IRS2,NR4A3,MDM2,EGR2,CCL2,GDF15,EGR1,SGK1,PHB,NR4A1,PID1,NAMPT,NFE2L2,CAV1,MAX
GO:BP	cellular biosynthetic process	GO:0044249	8.36691e-05	4.07744	5715	220	97	21118	OSM,DUSP1,CSRNP1,FOSB,IRS2,NR4A3,MDM2,ZFP36,BHLHE40,EGR2,CD81,BC031781,LARS2,MAFF,MKNK2,ATF3,PRKAG1,KDM6B,JUN,FOS,EGR1,H3F3A,TNF,ID3,IER5,ID2,VEGFA,FOSL2,DDX3X,SUMO1,ELL2,LMO4,TCEA1,UBA3,PPP1R15A,ZC3H15,PHB,GOLPH3,NR4A1,PID1,NAMPT,SRA1,FLOT1,NFE2L2,CAV1,GMPPB,POLR2M,SERTAD1,MAX,JUNB,EIF5,PSMD10,HBP1,ACSL4,HIF1A,INSIG1,ETF1,EIF4E2,TSPO,PPM1A,GGTA1,SRI,SEPHS2,MRPL12,SARNP,NDUFA9,HSPA1A,CACYBP,TXNIP…
GO:BP	regulation of proteolysis involved in cellular protein catabolic process	GO:1903050	8.46067e-05	4.0726	220	438	20	21118	PLK2,MDM2,SUMO1,SGTA,CAV1,PSMD10,CSNK1A1,ZFAND2A,HSPA1A,SUMO3,RAD23B,GABARAPL2,PDCL3,HSPA1B,TAF9,CTSC,RNF139,FBXO22,SMAD7,PRKACA
GO:BP	cellular protein modification process	GO:0006464	8.98369e-05	4.04655	3644	95	39	21118	OSM,DUSP1,PLK2,MDM2,EGR2,CD81,BC031781,MKNK2,GDF15,PRKAG1,KDM6B,JUN,GADD45B,DUSP4,TANK,TIPARP,ARRDC4,EGR1,TNF,RNF149,VEGFA,SGK1,DDX3X,DUSP2,SUMO1,VPS18,UBE2Z,ADPRH,MAPK6,PPP1R10,YWHAZ,UBA3,PPP1R15A,PHB,RCAN1,PID1,FLOT1,NFE2L2,CAV1
GO:BP	nucleobase-containing compound biosynthetic process	GO:0034654	9.2394e-05	4.03436	3963	102	43	21118	OSM,DUSP1,CSRNP1,FOSB,NR4A3,MDM2,ZFP36,BHLHE40,EGR2,CD81,MAFF,ATF3,KDM6B,JUN,FOS,EGR1,H3F3A,TNF,ID3,IER5,ID2,VEGFA,FOSL2,DDX3X,SUMO1,ELL2,LMO4,TCEA1,UBA3,PPP1R15A,PHB,NR4A1,PID1,NAMPT,SRA1,FLOT1,NFE2L2,CAV1,GMPPB,POLR2M,SERTAD1,MAX,JUNB
GO:BP	cell cycle	GO:0007049	9.25237e-05	4.03375	1657	114	28	21118	OSM,DUSP1,PLK2,NR4A3,MDM2,GEM,BC031781,JUN,GADD45B,TNF,ID3,ID2,RHOB,SGK1,DDX3X,MAPK6,PPP1R10,RBM7,UBA3,NR4A1,SRA1,RHOC,RAB11A,TUBA1A,JUNB,SYF2,PSMD10,PRKAR1A
GO:BP	anatomical structure morphogenesis	GO:0009653	9.55365e-05	4.01983	2715	128	40	21118	DUSP1,CSRNP1,PLK2,NR4A3,MDM2,EGR2,CD81,CXCR4,CCL2,GDF15,KDM6B,JUN,CCL7,DUSP4,TIPARP,TNF,ID3,ID2,VEGFA,RHOB,SGK1,DUSP2,LMO4,CD9,YWHAZ,NR4A1,PID1,FLOT1,NFE2L2,RHOC,CAV1,RAB11A,JUNB,SYF2,PRKAR1A,CCR5,HIF1A,INSIG1,CSNK1A1,SERPINE1
GO:BP	cellular response to oxygen levels	GO:0071453	0.000100864	3.99626	175	402	17	21118	MDM2,SDHD,EGR1,VEGFA,HILPDA,NAMPT,NFE2L2,CAV1,HIF1A,SLC29A1,CPEB4,MAP2K1,BAD,CCDC115,FAM162A,SIRT1,GNB1
GO:BP	organonitrogen compound catabolic process	GO:1901565	0.000101584	3.99318	1249	438	56	21118	PLK2,MDM2,CD81,TIPARP,TNF,RNF149,SUMO1,UBE2Z,SGTA,PHB,NFE2L2,CAV1,PSMD10,CSNK1A1,ZFAND2A,HSPA1A,DNAJC10,SUMO3,PSMA1,UBE2G1,PSMD6,RNF7,GLA,RAD23B,UBAP1,CLPP,HSD17B10,GABARAPL2,SLC25A44,PDCL3,HSPA1B,TAF9,YME1L1,PSMD8,RNF11,CTSC,UBE2A,PCNP,NEU1,GJA1,NR1D1,RAB7,VPS35,SEC22B,RNF139,CCDC115,NEDD8,FBXO22,PPP2CA,SIRT1,PPT1,TOLLIP,SMAD7,UBE2D3,HMGCL,PRKACA
GO:BP	regulation of response to stimulus	GO:0048583	0.000103855	3.98357	3851	130	50	21118	OSM,DUSP1,PLK2,NR4A3,RGS1,MDM2,ZFP36,MCL1,CD81,CXCR4,CCL2,ATF3,GDF15,JUN,CCL7,GADD45B,DUSP4,TANK,EGR1,TNF,RNF149,CCL4,IER5,VEGFA,DDX3X,DUSP2,VPS18,PPP1R10,SGTA,CD9,YWHAZ,PPP1R15A,PHB,GOLPH3,RCAN1,PID1,NAMPT,FLOT1,NFE2L2,CAV1,PSMD10,SLC25A4,PRKAR1A,CCR5,HIF1A,CLEC4N,INSIG1,CSNK1A1,SERPINE1,PPM1A
GO:BP	negative regulation of cellular metabolic process	GO:0031324	0.000104751	3.97984	2731	172	49	21118	DUSP1,IRS2,NR4A3,MDM2,ZFP36,BHLHE40,MCL1,ATF3,JUN,GADD45B,DUSP4,EGR1,H3F3A,TNF,ID3,ID2,VEGFA,DDX3X,DUSP2,SUMO1,UBE2Z,PPP1R10,SGTA,UBA3,PPP1R15A,PHB,NR4A1,PID1,NAMPT,CAV1,MAX,PSMD10,PRKAR1A,HIF1A,TRA2B,INSIG1,EIF4E2,SERPINE1,TSPO,SARNP,HSPA1A,DNAJC10,TXNIP,YWHAE,ZC3H12A,SUB1,S100A1,ZFP36L2,HNRNPC
GO:BP	positive regulation of multicellular organismal process	GO:0051240	0.000108545	3.96439	1555	129	29	21118	OSM,NR4A3,EGR2,CD81,CXCR4,CCL2,KDM6B,JUN,FOS,EGR1,TNF,CCL4,ID2,VEGFA,RHOB,HILPDA,SGK1,DDX3X,PHB,FLOT1,NFE2L2,CAV1,RAB11A,SLC25A4,CCR5,HIF1A,CLEC4N,SERPINE1,TSPO
GO:BP	cellular macromolecule biosynthetic process	GO:0034645	0.000120224	3.92001	4744	103	48	21118	OSM,DUSP1,CSRNP1,FOSB,IRS2,NR4A3,MDM2,ZFP36,BHLHE40,EGR2,CD81,BC031781,LARS2,MAFF,MKNK2,ATF3,KDM6B,JUN,FOS,EGR1,H3F3A,TNF,ID3,IER5,ID2,VEGFA,FOSL2,DDX3X,SUMO1,ELL2,LMO4,TCEA1,UBA3,PPP1R15A,ZC3H15,PHB,GOLPH3,NR4A1,PID1,NAMPT,SRA1,FLOT1,NFE2L2,CAV1,SERTAD1,MAX,JUNB,EIF5
GO:BP	regulation of RNA metabolic process	GO:0051252	0.000120534	3.91889	3691	102	41	21118	OSM,CSRNP1,FOSB,NR4A3,MDM2,ZFP36,BHLHE40,EGR2,CD81,MAFF,ATF3,KDM6B,JUN,FOS,EGR1,H3F3A,TNF,ID3,IER5,ID2,VEGFA,FOSL2,DDX3X,SUMO1,ELL2,LMO4,RBM7,TCEA1,UBA3,PPP1R15A,PHB,NR4A1,PID1,NAMPT,SRA1,FLOT1,NFE2L2,CAV1,SERTAD1,MAX,JUNB
GO:BP	organic substance biosynthetic process	GO:1901576	0.000131352	3.88156	5779	172	80	21118	OSM,DUSP1,CSRNP1,FOSB,IRS2,NR4A3,MDM2,ZFP36,BHLHE40,EGR2,CD81,BC031781,LARS2,MAFF,MKNK2,CCL2,ATF3,PRKAG1,KDM6B,JUN,FOS,EGR1,H3F3A,TNF,ID3,IER5,ID2,VEGFA,FOSL2,DDX3X,SUMO1,ELL2,LMO4,TCEA1,UBA3,PPP1R15A,ZC3H15,PHB,GOLPH3,NR4A1,PID1,NAMPT,SRA1,FLOT1,NFE2L2,CAV1,GMPPB,POLR2M,SERTAD1,MAX,JUNB,EIF5,PSMD10,HBP1,ACSL4,HIF1A,INSIG1,ETF1,EIF4E2,TSPO,PPM1A,GGTA1,SRI,SEPHS2,MRPL12,SARNP,NDUFA9,HSPA1A,CACYBP,…
GO:BP	cellular response to endogenous stimulus	GO:0071495	0.000131494	3.8811	1333	101	23	21118	DUSP1,FOSB,IRS2,NR4A3,MDM2,ZFP36,CCL2,GDF15,JUN,FOS,EGR1,TNF,SGK1,VPS18,PHB,GOLPH3,NR4A1,PID1,NAMPT,SRA1,NFE2L2,CAV1,MAX
GO:BP	response to steroid hormone	GO:0048545	0.000137093	3.86299	352	95	12	21118	DUSP1,FOSB,MDM2,ZFP36,CCL2,FOS,TNF,SGK1,VPS18,PHB,CXCL2,CAV1
GO:BP	response to oxidative stress	GO:0006979	0.00014374	3.84242	447	436	29	21118	DUSP1,NR4A3,MDM2,MCL1,KDM6B,JUN,FOS,TNF,RHOB,RCAN1,NFE2L2,HIF1A,TRA2B,TXNIP,ZC3H12A,PRDX4,RNF7,MAP2K1,ALDH3B1,PRDX2,GLRX,BAD,APEX1,PRDX5,SIRT1,BTG1,GSR,MAPK3,CRK
GO:BP	cellular response to chemical stress	GO:0062197	0.000146178	3.83512	332	421	24	21118	NR4A3,MDM2,MCL1,KDM6B,JUN,FOS,TNF,RHOB,DDX3X,NFE2L2,CAV1,HIF1A,TSPO,ZC3H12A,RNF7,ALDH3B1,PRDX2,GLRX,BAD,APEX1,PRDX5,SIRT1,GSR,MAPK3
GO:BP	regulation of protein transport	GO:0051223	0.000146797	3.83328	540	449	33	21118	IRS2,MDM2,CD81,CCL2,TNF,GOLPH3,RAB11A,ACSL4,HIF1A,INSIG1,PPM1A,SRI,ATP2C1,YWHAE,ZC3H12A,SERGEF,TM7SF3,NUPL1,EMD,PDCD5,GLRX,ENSA,BAD,GJA1,NR1D1,VPS35,BSG,ACTR3,PPP2CA,SIRT1,PIM3,PRKACA,NDEL1
GO:BP	negative regulation of macromolecule metabolic process	GO:0010605	0.000168707	3.77287	2999	398	96	21118	DUSP1,NR4A3,MDM2,ZFP36,BHLHE40,ATF3,JUN,GADD45B,DUSP4,TIPARP,EGR1,H3F3A,TNF,SRGN,ID3,ID2,VEGFA,DDX3X,DUSP2,SUMO1,UBE2Z,PPP1R10,SGTA,UBA3,PPP1R15A,PHB,NR4A1,PID1,CAV1,MAX,PSMD10,PRKAR1A,HIF1A,TRA2B,ETF1,EIF4E2,SERPINE1,TSPO,KPNA7,SARNP,HSPA1A,DNAJC10,TXNIP,YWHAE,ZC3H12A,SUB1,S100A1,ZFP36L2,HNRNPC,CCR7,KLF10,SNW1,CPEB4,DNAJB6,TGIF1,CUEDC2,TSC22D3,ITM2C,MSR1,MLX,DUSP6,GABARAPL2,MAP2K1,CDKN1A,PDCL3,H…
GO:BP	response to oxygen levels	GO:0070482	0.000170467	3.76836	368	412	25	21118	MDM2,CXCR4,CCL2,SDHD,EGR1,VEGFA,FOSL2,HILPDA,NAMPT,NFE2L2,CAV1,HIF1A,SLC29A1,CPEB4,MAP2K1,CDKN1A,ACVRL1,BAD,CCDC115,FAM162A,PLAU,EGLN3,SIRT1,GNB1,RHOA
GO:BP	animal organ development	GO:0048513	0.000171162	3.76659	3617	204	66	21118	CSRNP1,IRS2,NR4A3,MDM2,ZFP36,EGR2,CD81,MAFF,CXCR4,MKNK2,CCL2,ATF3,KDM6B,JUN,TIPARP,FOS,EGR1,H3F3A,TNF,SRGN,ID3,ID2,VEGFA,FOSL2,LMO4,CD9,TCEA1,YWHAZ,PHB,NR4A1,RCAN1,FLOT1,NFE2L2,CAV1,MAX,JUNB,SEC63,SYF2,SLC25A4,PRKAR1A,HIF1A,TRA2B,INSIG1,SERPINE1,TSPO,SRI,ZFAND5,IL7R,TPD52,CACYBP,TXNIP,YWHAE,ZC3H12A,ZFP36L2,GNAI3,CCR7,SLC20A1,PRDX4,KLF10,SLC29A1,TBC1D20,CXCL1,DNAJB6,AGPAT5,TGIF1,RNF7
GO:BP	response to lipopolysaccharide	GO:0032496	0.00017325	3.76133	374	435	26	21118	ZFP36,CCL2,JUN,FOS,TNF,NR4A1,CXCL2,SERPINE1,TSPO,ZC3H12A,CCR7,IRAK2,CXCL1,LITAF,PRDX2,GJA1,NR1D1,CHMP5,SGMS1,B2M,CD274,CCL3,RHOA,MAPK3,PYCARD,CD80
GO:BP	biosynthetic process	GO:0009058	0.000178175	3.74915	5882	220	98	21118	OSM,DUSP1,CSRNP1,FOSB,IRS2,NR4A3,MDM2,ZFP36,BHLHE40,EGR2,CD81,BC031781,LARS2,MAFF,MKNK2,CCL2,ATF3,PRKAG1,KDM6B,JUN,FOS,EGR1,H3F3A,TNF,ID3,IER5,ID2,VEGFA,FOSL2,DDX3X,SUMO1,ELL2,LMO4,TCEA1,UBA3,PPP1R15A,ZC3H15,PHB,GOLPH3,NR4A1,PID1,NAMPT,SRA1,FLOT1,NFE2L2,CAV1,GMPPB,POLR2M,SERTAD1,MAX,JUNB,EIF5,PSMD10,HBP1,ACSL4,HIF1A,INSIG1,ETF1,EIF4E2,TSPO,PPM1A,GGTA1,SRI,SEPHS2,MRPL12,SARNP,NDUFA9,HSPA1A,CACYBP,…
GO:BP	response to interleukin-1	GO:0070555	0.000185473	3.73172	131	433	15	21118	CCL2,CCL7,TANK,EGR1,CCL4,CXCL2,HIF1A,ZC3H12A,IRAK2,TAF9,NR1D1,CCL3,MAPK3,TOLLIP,PYCARD
GO:BP	regulation of cellular localization	GO:0060341	0.000215473	3.66661	867	449	44	21118	MDM2,ZFP36,CD81,CCL2,TNF,VEGFA,PID1,STX8,CAV1,RAB11A,HIF1A,INSIG1,PPM1A,SRI,ATP2C1,SUMO3,YWHAE,ZC3H12A,SCP2,SNX4,TBC1D20,PGRMC1,CHMP3,MAP2K1,NUPL1,EMD,PDCD5,BAD,RAP1A,NR1D1,VPS35,STX7,RNF139,ACTR3,PPP2CA,SIRT1,CAV2,GNL3,CALM2,HNRNPK,PIM3,MAPK3,PRKACA,NDEL1
GO:BP	circulatory system development	GO:0072359	0.000224745	3.64831	1174	135	25	21118	PLK2,MDM2,CXCR4,CCL2,KDM6B,JUN,TIPARP,EGR1,TNF,ID3,ID2,VEGFA,RHOB,LMO4,YWHAZ,NR4A1,NFE2L2,CAV1,JUNB,SLC25A4,PRKAR1A,HIF1A,SERPINE1,SRI,ZFAND5
GO:BP	positive regulation of cell population proliferation	GO:0008284	0.000227296	3.64341	1045	205	30	21118	OSM,IRS2,NR4A3,MDM2,CD81,CCL2,ATF3,JUN,EGR1,TNF,ID2,VEGFA,FOSL2,HILPDA,PHB,NR4A1,PID1,NAMPT,CAV1,SYF2,HIF1A,TSPO,IL7R,TPD52,GNAI3,CCR7,BST1,CXCL1,TGIF1,BLOC1S2
GO:BP	response to wounding	GO:0009611	0.000251087	3.60018	517	129	16	21118	ZFP36,CXCR4,CCL2,JUN,TNF,ID3,VEGFA,CD9,CXCL2,NFE2L2,RHOC,CAV1,MAX,HIF1A,SERPINE1,TSPO
GO:BP	muscle tissue development	GO:0060537	0.000257282	3.58959	442	170	17	21118	EGR2,MAFF,ATF3,KDM6B,TIPARP,FOS,EGR1,ID2,NR4A1,RCAN1,FLOT1,CAV1,SLC25A4,PRKAR1A,ZFAND5,CACYBP,IFRD1
GO:BP	skeletal muscle tissue development	GO:0007519	0.000263666	3.57895	179	95	9	21118	EGR2,MAFF,ATF3,FOS,EGR1,NR4A1,RCAN1,FLOT1,CAV1
GO:BP	cellular nitrogen compound biosynthetic process	GO:0044271	0.000280681	3.55179	4705	103	47	21118	OSM,DUSP1,CSRNP1,FOSB,NR4A3,MDM2,ZFP36,BHLHE40,EGR2,CD81,LARS2,MAFF,MKNK2,ATF3,KDM6B,JUN,FOS,EGR1,H3F3A,TNF,ID3,IER5,ID2,VEGFA,FOSL2,DDX3X,SUMO1,ELL2,LMO4,TCEA1,UBA3,PPP1R15A,ZC3H15,PHB,NR4A1,PID1,NAMPT,SRA1,FLOT1,NFE2L2,CAV1,GMPPB,POLR2M,SERTAD1,MAX,JUNB,EIF5
GO:BP	positive regulation of cytokine production	GO:0001819	0.000314723	3.50207	462	128	15	21118	OSM,NR4A3,CD81,CCL2,EGR1,TNF,CCL4,HILPDA,DDX3X,PHB,FLOT1,CCR5,HIF1A,CLEC4N,SERPINE1
GO:BP	movement of cell or subcellular component	GO:0006928	0.000317885	3.49773	2075	98	28	21118	CCRL2,DUSP1,IRS2,PLK2,NR4A3,MDM2,EGR2,CD81,CXCR4,CCL2,JUN,CCL7,EGR1,TNF,CCL4,VEGFA,RHOB,SUMO1,LMO4,CD9,GOLPH3,NR4A1,CXCL2,FLOT1,NFE2L2,RHOC,CAV1,RAB11A
GO:BP	homeostatic process	GO:0042592	0.000337335	3.47194	1922	439	74	21118	CCRL2,IRS2,NR4A3,ZFP36,CCL2,KDM6B,EGR1,TNF,ID2,VEGFA,SGK1,DDX3X,PPP1R10,TCEA1,CXCL2,NFE2L2,CAV1,CCR5,SLC31A1,HIF1A,TRA2B,INSIG1,TSPO,SRI,IL7R,ATP2C1,HSPA1A,YWHAE,HNRNPC,CCR7,PRDX4,SLC29A1,RAB20,TBC1D20,CXCL1,SLC31A2,DLD,TSC22D3,GNA13,SPP1,GLRX3,MAP2K1,CYB5R4,SLC25A44,PRDX2,CCR1,TMCO1,BAD,GJA1,GM6377,NR1D1,RAB7,B2M,CCDC115,FPR1,SNX10,CCL3,BSG,APEX1,PRDX5,PPP2CA,SIRT1,GNB1,PPT1,GSR,CAV2,GNL3,CALM2,…
GO:BP	inflammatory response	GO:0006954	0.000383449	3.41629	732	203	24	21118	CCRL2,OSM,ZFP36,CD81,CCL2,KDM6B,CCL7,TNF,CCL4,DDX3X,YWHAZ,CXCL2,NFE2L2,CCR5,HIF1A,SERPINE1,ZC3H12A,CCR7,BST1,SNX4,PSMA1,IRAK2,CXCL1,CUEDC2
GO:BP	negative regulation of protein metabolic process	GO:0051248	0.000384401	3.41522	1128	295	39	21118	DUSP1,MDM2,ZFP36,JUN,GADD45B,DUSP4,TNF,VEGFA,DDX3X,DUSP2,UBE2Z,PPP1R10,SGTA,PPP1R15A,PHB,NR4A1,PID1,CAV1,PRKAR1A,EIF4E2,SERPINE1,TSPO,DNAJC10,YWHAE,ZC3H12A,ZFP36L2,CPEB4,DNAJB6,ITM2C,DUSP6,GABARAPL2,CDKN1A,PDCL3,HSPA1B,TAF9,BIN1,PLAUR,SAMSN1,FKBP8
GO:BP	positive regulation of cellular protein metabolic process	GO:0032270	0.000395911	3.4024	1448	435	60	21118	OSM,PLK2,MDM2,CD81,GDF15,GADD45B,TANK,ARRDC4,EGR1,TNF,VEGFA,DDX3X,SUMO1,SGTA,PPP1R15A,PHB,FLOT1,CAV1,PSMD10,CSNK1A1,KPNA7,ZFAND2A,HSPA1A,SUMO3,ZC3H12A,CCR7,SNW1,RNF7,GLYR1,MAP2K1,PRDX2,CDKN1A,HSPA1B,UBA2,PLAUR,IGFBP6,ACVRL1,PDCD5,CTSC,BAD,RAP1A,VPS35,RNF139,FAM162A,FBXO22,EGLN3,PPP2CA,BC004004,SIRT1,CAV2,GNL3,TIMM17A,RHOA,CALM2,MAPK3,TOLLIP,SMAD7,APH1A,PYCARD,CD80
GO:BP	modification-dependent protein catabolic process	GO:0019941	0.000399805	3.39815	621	428	34	21118	PLK2,MDM2,RNF149,SUMO1,UBE2Z,SGTA,NFE2L2,CAV1,PSMD10,CSNK1A1,ZFAND2A,HSPA1A,DNAJC10,SUMO3,PSMA1,UBE2G1,PSMD6,RNF7,RAD23B,UBAP1,PDCL3,HSPA1B,TAF9,PSMD8,RNF11,UBE2A,PCNP,RNF139,NEDD8,FBXO22,SIRT1,TOLLIP,SMAD7,UBE2D3
GO:BP	regulation of proteasomal ubiquitin-dependent protein catabolic process	GO:0032434	0.000420792	3.37593	134	274	12	21118	PLK2,MDM2,SUMO1,SGTA,CAV1,PSMD10,CSNK1A1,ZFAND2A,HSPA1A,RAD23B,HSPA1B,TAF9
GO:BP	cellular response to peptide	GO:1901653	0.000467811	3.32993	370	101	12	21118	IRS2,NR4A3,MDM2,CCL2,GDF15,SGK1,NR4A1,PID1,NAMPT,NFE2L2,CAV1,MAX
GO:BP	negative regulation of cellular protein metabolic process	GO:0032269	0.000471627	3.3264	1068	454	50	21118	DUSP1,MDM2,ZFP36,JUN,GADD45B,DUSP4,TNF,VEGFA,DDX3X,DUSP2,UBE2Z,PPP1R10,SGTA,PPP1R15A,NR4A1,PID1,CAV1,PRKAR1A,EIF4E2,SERPINE1,TSPO,DNAJC10,YWHAE,ZC3H12A,ZFP36L2,CPEB4,DNAJB6,DUSP6,GABARAPL2,CDKN1A,PDCL3,HSPA1B,TAF9,BIN1,PLAUR,SAMSN1,FKBP8,ENSA,VPS35,RNF139,YWHAB,PWP1,PRDX5,PPP2CA,SIRT1,SMAD7,PYCARD,EIF4E,PRKAR2B,ERRFI1
GO:BP	system development	GO:0048731	0.000483407	3.31569	4876	205	80	21118	OSM,CSRNP1,IRS2,PLK2,NR4A3,MDM2,ZFP36,BHLHE40,EGR2,CD81,MAFF,CXCR4,MKNK2,CCL2,ATF3,KDM6B,JUN,TIPARP,FOS,EGR1,H3F3A,TNF,SRGN,ID3,ID2,VEGFA,RHOB,FOSL2,SGK1,MAPK6,LMO4,CD9,TCEA1,YWHAZ,PHB,NR4A1,RCAN1,FLOT1,NFE2L2,CAV1,RAB11A,MAX,JUNB,SEC63,SYF2,SLC25A4,PRKAR1A,CCR5,ACSL4,HIF1A,TRA2B,INSIG1,SERPINE1,TSPO,SRI,ZFAND5,IL7R,TPD52,CACYBP,TXNIP,RALA,YWHAE,ZC3H12A,S100A1,ZFP36L2,IFRD1,GNAI3,CCR7,SLC20A1,PRD…
GO:BP	response to heat	GO:0009408	0.000499759	3.30124	112	272	11	21118	OSM,CCL2,IER5,SUMO1,CXCL2,DNAJA2,HSPA1A,YWHAE,CDKN1A,PDCL3,HSPA1B
GO:BP	regulation of ERK1 and ERK2 cascade	GO:0070372	0.000544244	3.26421	325	95	11	21118	DUSP1,CCL2,ATF3,JUN,CCL7,DUSP4,CCL4,VEGFA,YWHAZ,PHB,CAV1
GO:BP	cellular response to nitrogen compound	GO:1901699	0.000572542	3.24219	710	101	16	21118	IRS2,NR4A3,MDM2,CCL2,GDF15,EGR1,TNF,SGK1,GOLPH3,NR4A1,PID1,NAMPT,FLOT1,NFE2L2,CAV1,MAX
GO:BP	proteasomal protein catabolic process	GO:0010498	0.000572608	3.24214	475	438	29	21118	PLK2,MDM2,SUMO1,SGTA,NFE2L2,CAV1,PSMD10,CSNK1A1,ZFAND2A,HSPA1A,DNAJC10,PSMA1,UBE2G1,PSMD6,RNF7,RAD23B,GABARAPL2,HSPA1B,TAF9,PSMD8,UBE2A,PCNP,NR1D1,RNF139,FBXO22,SIRT1,SMAD7,UBE2D3,PRKACA
GO:BP	regulation of transferase activity	GO:0051338	0.000583144	3.23422	951	59	14	21118	DUSP1,IRS2,ZFP36,CD81,GDF15,PRKAG1,GADD45B,DUSP4,ARRDC4,EGR1,TNF,VEGFA,DDX3X,DUSP2
GO:BP	cellular response to organic cyclic compound	GO:0071407	0.000588782	3.23005	595	454	34	21118	NR4A3,MDM2,ZFP36,CCL2,TIPARP,EGR1,TNF,ID3,SGK1,VPS18,PHB,GOLPH3,FLOT1,CAV1,INSIG1,ZC3H12A,ZFP36L2,GNAI3,SNW1,SPP1,GLRX,RAP1A,VPS35,CCL3,APEX1,SIRT1,MBD2,CAV2,RHOA,HNRNPK,PTGES3,MAPK3,EIF4E,ERRFI1
GO:BP	regulation of signal transduction	GO:0009966	0.000590606	3.2287	2853	130	40	21118	OSM,DUSP1,RGS1,MDM2,MCL1,CD81,CXCR4,CCL2,ATF3,GDF15,JUN,CCL7,GADD45B,DUSP4,TANK,EGR1,TNF,RNF149,CCL4,VEGFA,DDX3X,DUSP2,VPS18,PPP1R10,YWHAZ,PHB,GOLPH3,RCAN1,PID1,FLOT1,NFE2L2,CAV1,PSMD10,PRKAR1A,HIF1A,CLEC4N,INSIG1,CSNK1A1,SERPINE1,PPM1A
GO:BP	cellular response to peptide hormone stimulus	GO:0071375	0.000597886	3.22338	309	123	12	21118	IRS2,NR4A3,MDM2,CCL2,GDF15,SGK1,NR4A1,PID1,NFE2L2,CAV1,MAX,INSIG1
GO:BP	negative regulation of cellular biosynthetic process	GO:0031327	0.000616372	3.21016	1703	218	41	21118	DUSP1,NR4A3,MDM2,ZFP36,BHLHE40,ATF3,JUN,EGR1,H3F3A,TNF,ID3,ID2,VEGFA,DDX3X,SUMO1,UBA3,PPP1R15A,PHB,PID1,CAV1,MAX,PSMD10,HIF1A,INSIG1,EIF4E2,TSPO,SARNP,HSPA1A,TXNIP,ZC3H12A,S100A1,ZFP36L2,HNRNPC,KLF10,SNW1,CPEB4,DNAJB6,TGIF1,GLA,TSC22D3,ITM2C
GO:BP	response to ionizing radiation	GO:0010212	0.000624393	3.20454	155	88	8	21118	MDM2,CCL2,CCL7,TANK,EGR1,RHOB,CXCL2,NAMPT
GO:BP	response to reactive oxygen species	GO:0000302	0.000633322	3.19838	227	436	19	21118	DUSP1,NR4A3,MDM2,KDM6B,JUN,FOS,RHOB,NFE2L2,HIF1A,TRA2B,TXNIP,PRDX2,GLRX,BAD,APEX1,PRDX5,SIRT1,MAPK3,CRK
GO:BP	response to decreased oxygen levels	GO:0036293	0.000647509	3.18875	341	412	23	21118	MDM2,CXCR4,CCL2,SDHD,EGR1,VEGFA,FOSL2,HILPDA,NAMPT,NFE2L2,CAV1,HIF1A,SLC29A1,CPEB4,MAP2K1,ACVRL1,BAD,FAM162A,PLAU,EGLN3,SIRT1,GNB1,RHOA
GO:BP	response to progesterone	GO:0032570	0.000653308	3.18488	38	152	6	21118	FOSB,CCL2,FOS,CAV1,TSPO,TXNIP
GO:BP	immune system process	GO:0002376	0.000661099	3.17973	2807	95	32	21118	CCRL2,OSM,DUSP1,IRS2,NR4A3,ZFP36,CD81,MKNK2,CCL2,KDM6B,JUN,CCL7,TIPARP,FOS,EGR1,TNF,CCL4,ID2,VEGFA,DDX3X,RAB32,LMO4,CD9,TCEA1,YWHAZ,PHB,GOLPH3,CXCL2,NAMPT,STX8,NFE2L2,CAV1
GO:BP	negative regulation of nitrogen compound metabolic process	GO:0051172	0.000665659	3.17675	2542	172	45	21118	DUSP1,NR4A3,MDM2,ZFP36,BHLHE40,ATF3,JUN,GADD45B,DUSP4,EGR1,H3F3A,TNF,ID3,ID2,VEGFA,DDX3X,DUSP2,SUMO1,UBE2Z,PPP1R10,SGTA,UBA3,PPP1R15A,PHB,NR4A1,PID1,CAV1,MAX,PSMD10,PRKAR1A,HIF1A,TRA2B,EIF4E2,SERPINE1,TSPO,SARNP,HSPA1A,DNAJC10,TXNIP,YWHAE,ZC3H12A,SUB1,S100A1,ZFP36L2,HNRNPC
GO:BP	cellular response to decreased oxygen levels	GO:0036294	0.000718489	3.14358	156	402	15	21118	MDM2,SDHD,EGR1,VEGFA,HILPDA,NAMPT,NFE2L2,HIF1A,SLC29A1,CPEB4,MAP2K1,BAD,FAM162A,SIRT1,GNB1
GO:BP	cellular developmental process	GO:0048869	0.000734943	3.13375	4454	98	43	21118	PLK2,NR4A3,MDM2,ZFP36,BHLHE40,MCL1,EGR2,CD81,MAFF,CXCR4,CCL2,ATF3,GDF15,KDM6B,JUN,GADD45B,TIPARP,FOS,EGR1,H3F3A,TNF,ID3,ID2,VEGFA,RHOB,FOSL2,SGK1,DDX3X,RAB32,MAPK6,LMO4,CD9,TCEA1,YWHAZ,NR4A1,RCAN1,PID1,NAMPT,SRA1,FLOT1,NFE2L2,CAV1,RAB11A
GO:BP	aging	GO:0007568	0.000768648	3.11427	337	421	23	21118	PLK2,CCL2,JUN,FOS,ID2,NAMPT,NFE2L2,CAV1,SEC63,SERPINE1,TSPO,CACYBP,SCP2,DLD,MAP2K1,LITAF,CDKN1A,CTSC,B2M,APEX1,SIRT1,MBD2,MAPK3
GO:BP	ubiquitin-dependent protein catabolic process	GO:0006511	0.000771258	3.1128	609	428	33	21118	PLK2,MDM2,RNF149,SUMO1,UBE2Z,SGTA,NFE2L2,CAV1,PSMD10,CSNK1A1,ZFAND2A,HSPA1A,DNAJC10,SUMO3,PSMA1,UBE2G1,PSMD6,RNF7,RAD23B,UBAP1,PDCL3,HSPA1B,TAF9,PSMD8,RNF11,UBE2A,PCNP,RNF139,FBXO22,SIRT1,TOLLIP,SMAD7,UBE2D3
GO:BP	apoptotic signaling pathway	GO:0097190	0.000795458	3.09938	591	318	27	21118	OSM,MDM2,MCL1,MKNK2,ATF3,JUN,TNF,DDX3X,NFE2L2,CAV1,PSMD10,HIF1A,SERPINE1,DNAJC10,GNAI3,SNW1,RNF7,BLOC1S2,ITM2C,MAP2K1,PRDX2,CDKN1A,PLAUR,TM2D1,PDCD5,CTSC,BAD
GO:BP	skeletal muscle cell differentiation	GO:0035914	0.000813053	3.08988	76	41	5	21118	EGR2,MAFF,ATF3,FOS,EGR1
GO:BP	RNA metabolic process	GO:0016070	0.000863033	3.06397	4470	111	47	21118	OSM,CSRNP1,FOSB,NR4A3,MDM2,ZFP36,BHLHE40,EGR2,CD81,LARS2,MAFF,ATF3,KDM6B,JUN,FOS,EGR1,H3F3A,TNF,ID3,IER5,ID2,VEGFA,FOSL2,DDX3X,SUMO1,ELL2,LMO4,RBM7,TCEA1,UBA3,PPP1R15A,PHB,NR4A1,PID1,DHX15,NAMPT,SRA1,FLOT1,NFE2L2,CAV1,POLR2M,SERTAD1,MAX,JUNB,SYF2,PSMD10,HBP1
GO:BP	cytokine-mediated signaling pathway	GO:0019221	0.000874038	3.05847	419	195	17	21118	CCRL2,OSM,CXCR4,CCL2,CCL7,EGR1,TNF,CCL4,ZC3H15,CXCL2,CAV1,CCR5,HIF1A,IL7R,CCR7,IRAK2,CXCL1
GO:BP	cellular response to organonitrogen compound	GO:0071417	0.000913964	3.03907	643	101	15	21118	IRS2,NR4A3,MDM2,CCL2,GDF15,EGR1,TNF,SGK1,GOLPH3,NR4A1,PID1,NAMPT,NFE2L2,CAV1,MAX
GO:BP	striated muscle tissue development	GO:0014706	0.000984601	3.00674	419	114	13	21118	EGR2,MAFF,ATF3,KDM6B,FOS,EGR1,ID2,NR4A1,RCAN1,FLOT1,CAV1,SLC25A4,PRKAR1A
GO:BP	regulation of cytokine production	GO:0001817	0.000988685	3.00494	724	129	18	21118	OSM,NR4A3,ZFP36,CD81,CCL2,EGR1,TNF,SRGN,CCL4,HILPDA,DDX3X,PHB,FLOT1,CCR5,HIF1A,CLEC4N,SERPINE1,TSPO
GO:BP	myeloid leukocyte migration	GO:0097529	0.000988702	3.00493	220	374	17	21118	DUSP1,CD81,CCL2,CCL7,CCL4,VEGFA,CD9,CXCL2,SERPINE1,CCR7,BST1,CXCL1,SPP1,AKIRIN1,CCR1,CCL3,BSG
GO:BP	response to glucocorticoid	GO:0051384	0.00104488	2.98093	176	83	8	21118	DUSP1,FOSB,ZFP36,CCL2,FOS,TNF,SGK1,CXCL2
GO:BP	protein folding	GO:0006457	0.00105335	2.97743	162	345	14	21118	SGTA,DNAJA2,HSPA1A,DNAJC10,ST13,HSPE1,PRDX4,DNAJB6,GRPEL1,PDCL3,HSPA1B,FKBP8,PDCD5,B2M
GO:BP	nucleic acid metabolic process	GO:0090304	0.00106633	2.97211	4962	108	49	21118	OSM,DUSP1,CSRNP1,FOSB,NR4A3,MDM2,ZFP36,BHLHE40,EGR2,CD81,LARS2,MAFF,ATF3,KDM6B,JUN,FOS,EGR1,H3F3A,TNF,ID3,IER5,ID2,VEGFA,FOSL2,DDX3X,SUMO1,ELL2,PPP1R10,LMO4,RBM7,TCEA1,UBA3,PPP1R15A,PHB,NR4A1,PID1,DHX15,NAMPT,SRA1,FLOT1,NFE2L2,CAV1,POLR2M,SERTAD1,MAX,JUNB,SYF2,TATDN2,PSMD10
GO:BP	regulation of cysteine-type endopeptidase activity involved in apoptotic process	GO:0043281	0.00109717	2.95973	214	433	18	21118	MDM2,TNF,VEGFA,DDX3X,NR4A1,DNAJB6,RNF7,HSPA1B,PLAUR,PDCD5,BAD,FAM162A,EGLN3,PRDX5,PPP2CA,SIRT1,RHOA,PYCARD
GO:BP	cell communication	GO:0007154	0.00115715	2.93661	7291	98	58	21118	CCRL2,OSM,DUSP1,CSRNP1,IRS2,PLK2,NR4A3,RGS1,MDM2,ZFP36,MCL1,EGR2,CD81,GEM,CXCR4,MKNK2,CCL2,ATF3,GDF15,PRKAG1,JUN,CCL7,GADD45B,DUSP4,TANK,TIPARP,FOS,EGR1,TNF,RNF149,SRGN,CCL4,VEGFA,RHOB,HILPDA,SGK1,DDX3X,DUSP2,VPS18,MAPK6,PPP1R10,YWHAZ,PPP1R15A,ZC3H15,PHB,GOLPH3,NR4A1,CXCL2,RCAN1,PID1,RASGEF1B,NAMPT,FLOT1,NFE2L2,RHOC,CAV1,POLR2M,RAB11A
GO:BP	regulation of protein serine/threonine kinase activity	GO:0071900	0.00119873	2.92128	460	59	10	21118	DUSP1,CD81,GDF15,PRKAG1,GADD45B,DUSP4,TNF,VEGFA,DDX3X,DUSP2
GO:BP	positive regulation of MAPK cascade	GO:0043410	0.00120004	2.9208	516	53	10	21118	OSM,CD81,CCL2,GDF15,JUN,CCL7,GADD45B,TNF,CCL4,VEGFA
GO:BP	cellular response to oxidative stress	GO:0034599	0.00123793	2.9073	281	54	8	21118	NR4A3,MDM2,MCL1,KDM6B,JUN,FOS,TNF,RHOB
GO:BP	biological process involved in symbiotic interaction	GO:0044403	0.00126918	2.89648	256	221	14	21118	CD81,JUN,CCL4,VPS18,FUCA2,PHB,CAV1,CCR5,ZC3H12A,THOC7,SNW1,TBC1D20,CXCL1,CHMP3
GO:BP	regulation of mononuclear cell migration	GO:0071675	0.00139127	2.85659	113	436	13	21118	DUSP1,CCL2,CCL7,CCL4,SERPINE1,CCR7,AKIRIN1,CCR1,CCL3,RHOA,MAPK3,PYCARD,CRK
GO:BP	regulation of transcription from RNA polymerase II promoter in response to hypoxia	GO:0061418	0.0014477	2.83932	13	118	4	21118	EGR1,VEGFA,NFE2L2,HIF1A
GO:BP	cellular response to tumor necrosis factor	GO:0071356	0.0017106	2.76685	198	433	17	21118	ZFP36,CCL2,CCL7,TANK,TNF,CCL4,PID1,NFE2L2,ZC3H12A,ZFP36L2,NR1D1,SGMS1,CCL3,ACTR3,SIRT1,MAPK3,PYCARD
GO:BP	response to drug	GO:0042493	0.00179851	2.74509	459	48	9	21118	FOSB,MDM2,CXCR4,CCL2,JUN,FOS,TNF,RNF149,CCL4
GO:BP	protein phosphorylation	GO:0006468	0.00181291	2.74162	1651	95	23	21118	OSM,DUSP1,PLK2,CD81,MKNK2,GDF15,PRKAG1,JUN,GADD45B,DUSP4,EGR1,TNF,VEGFA,SGK1,DDX3X,DUSP2,MAPK6,YWHAZ,PPP1R15A,PHB,PID1,FLOT1,CAV1
GO:BP	response to metal ion	GO:0010038	0.00196903	2.70575	388	152	14	21118	DUSP1,FOSB,MDM2,JUN,FOS,ID2,SUMO1,NFE2L2,CAV1,JUNB,HIF1A,TSPO,CACYBP,TXNIP
GO:BP	response to temperature stimulus	GO:0009266	0.00198399	2.70246	185	272	13	21118	OSM,CXCR4,CCL2,FOS,IER5,SUMO1,CXCL2,DNAJA2,HSPA1A,YWHAE,CDKN1A,PDCL3,HSPA1B
GO:BP	response to corticosteroid	GO:0031960	0.00201887	2.69489	194	57	7	21118	DUSP1,FOSB,ZFP36,CCL2,FOS,TNF,SGK1
GO:BP	response to hexose	GO:0009746	0.00205008	2.68823	244	438	19	21118	IRS2,CCL2,EGR1,NAMPT,HIF1A,TRA2B,SRI,NDUFA9,TXNIP,SLC29A1,ENSA,BAD,GJA1,NR1D1,PPP2CA,SIRT1,RHOA,PIM3,PRKACA
GO:BP	positive regulation of cell growth	GO:0030307	0.00208189	2.68154	185	117	9	21118	CD81,CXCR4,VEGFA,SGK1,DDX3X,RAB11A,PSMD10,SLC25A4,ACSL4
GO:BP	proteasome-mediated ubiquitin-dependent protein catabolic process	GO:0043161	0.00219811	2.65795	406	428	25	21118	PLK2,MDM2,SUMO1,SGTA,NFE2L2,CAV1,PSMD10,CSNK1A1,ZFAND2A,HSPA1A,DNAJC10,PSMA1,UBE2G1,PSMD6,RNF7,RAD23B,HSPA1B,TAF9,PSMD8,UBE2A,PCNP,FBXO22,SIRT1,SMAD7,UBE2D3
GO:BP	phosphorylation	GO:0016310	0.00221863	2.65392	1938	95	25	21118	OSM,DUSP1,IRS2,PLK2,CD81,MKNK2,GDF15,PRKAG1,JUN,GADD45B,DUSP4,EGR1,TNF,VEGFA,SGK1,DDX3X,DUSP2,MAPK6,LMO4,YWHAZ,PPP1R15A,PHB,PID1,FLOT1,CAV1
GO:BP	cell redox homeostasis	GO:0045454	0.00226939	2.64409	29	406	7	21118	NFE2L2,PRDX4,DLD,PRDX2,APEX1,PRDX5,GSR
GO:BP	signaling	GO:0023052	0.0023118	2.63605	7227	98	57	21118	CCRL2,OSM,DUSP1,CSRNP1,IRS2,PLK2,NR4A3,RGS1,MDM2,ZFP36,MCL1,EGR2,CD81,GEM,CXCR4,MKNK2,CCL2,ATF3,GDF15,JUN,CCL7,GADD45B,DUSP4,TANK,TIPARP,FOS,EGR1,TNF,RNF149,SRGN,CCL4,VEGFA,RHOB,HILPDA,SGK1,DDX3X,DUSP2,VPS18,MAPK6,PPP1R10,YWHAZ,PPP1R15A,ZC3H15,PHB,GOLPH3,NR4A1,CXCL2,RCAN1,PID1,RASGEF1B,NAMPT,FLOT1,NFE2L2,RHOC,CAV1,POLR2M,RAB11A
GO:BP	positive regulation of vascular associated smooth muscle cell proliferation	GO:1904707	0.00233951	2.63088	37	44	4	21118	NR4A3,MDM2,JUN,TNF
GO:BP	regulation of proteasomal protein catabolic process	GO:0061136	0.00243227	2.61399	187	274	13	21118	PLK2,MDM2,SUMO1,SGTA,CAV1,PSMD10,CSNK1A1,ZFAND2A,HSPA1A,RAD23B,GABARAPL2,HSPA1B,TAF9
GO:BP	protein maturation	GO:0051604	0.0025208	2.59846	296	438	21	21118	MDM2,BC031781,SRGN,SERPINE1,PRDX4,GLRX3,YME1L1,BAD,PMPCB,VPS35,RNF139,SPCS2,METAP2,PLAU,NFU1,IMMP1L,APH1C,TIMM17A,APH1A,PYCARD,PRKACA
GO:BP	regulation of organelle organization	GO:0033043	0.00252151	2.59834	1178	436	50	21118	OSM,DUSP1,PLK2,H3F3A,TNF,VEGFA,RHOB,SGK1,PPP1R10,GOLPH3,RHOC,CAV1,PSMD10,SLC25A4,PRKAR1A,HIF1A,TSPO,KPNA7,HSPA1A,HNRNPC,BST1,SNW1,ARL2,GLYR1,DSTN,MAP2K1,PLEK,HSPA1B,BIN1,PLAUR,MAPRE1,PDCD5,BAD,CHMP5,VPS35,SEC22B,RAB1B,ZDHHC6,FAM162A,ACTR3,CAPZA1,G3BP1,BC004004,SIRT1,CAV2,GNL3,RHOA,MAPK3,PYCARD,CRK
GO:BP	regulation of phosphate metabolic process	GO:0019220	0.00257857	2.58862	1555	95	22	21118	OSM,DUSP1,IRS2,CD81,GDF15,PRKAG1,JUN,GADD45B,DUSP4,EGR1,TNF,VEGFA,DDX3X,DUSP2,PPP1R10,LMO4,PPP1R15A,PHB,RCAN1,PID1,FLOT1,CAV1
GO:BP	peptidyl-threonine dephosphorylation	GO:0035970	0.0027013	2.56843	20	390	6	21118	DUSP1,DUSP4,DUSP2,PPM1A,DUSP6,PPP2CA
GO:BP	muscle cell differentiation	GO:0042692	0.00290724	2.53652	388	114	12	21118	MDM2,CD81,GDF15,KDM6B,H3F3A,ID2,VEGFA,CD9,RCAN1,FLOT1,SLC25A4,PRKAR1A
GO:BP	regulation of developmental process	GO:0050793	0.00298778	2.52465	2591	129	36	21118	PLK2,MDM2,ZFP36,BHLHE40,EGR2,MAFF,CXCR4,CCL2,GDF15,JUN,CCL7,FOS,TNF,SRGN,ID3,ID2,VEGFA,RHOB,SGK1,MAPK6,LMO4,YWHAZ,NAMPT,SRA1,FLOT1,NFE2L2,RHOC,CAV1,RAB11A,JUNB,SLC25A4,CCR5,HIF1A,INSIG1,SERPINE1,TSPO
GO:BP	regulation of MAP kinase activity	GO:0043405	0.00299469	2.52365	288	59	8	21118	DUSP1,CD81,GDF15,GADD45B,DUSP4,TNF,VEGFA,DUSP2
GO:BP	regulation of phosphorylation	GO:0042325	0.00300619	2.52198	1346	118	23	21118	OSM,DUSP1,IRS2,CD81,GDF15,PRKAG1,JUN,GADD45B,DUSP4,EGR1,TNF,VEGFA,DDX3X,DUSP2,LMO4,PPP1R15A,PHB,PID1,FLOT1,CAV1,PSMD10,PRKAR1A,HIF1A
GO:BP	signal transduction	GO:0007165	0.00308749	2.51039	6780	97	54	21118	CCRL2,OSM,DUSP1,CSRNP1,IRS2,PLK2,NR4A3,RGS1,MDM2,ZFP36,MCL1,CD81,GEM,CXCR4,MKNK2,CCL2,ATF3,GDF15,JUN,CCL7,GADD45B,DUSP4,TANK,TIPARP,FOS,EGR1,TNF,RNF149,SRGN,CCL4,VEGFA,RHOB,SGK1,DDX3X,DUSP2,VPS18,MAPK6,PPP1R10,YWHAZ,PPP1R15A,ZC3H15,PHB,GOLPH3,NR4A1,CXCL2,RCAN1,PID1,RASGEF1B,NAMPT,FLOT1,NFE2L2,RHOC,CAV1,POLR2M
GO:BP	inactivation of MAPK activity	GO:0000188	0.00321427	2.49292	19	95	4	21118	DUSP1,DUSP4,DUSP2,CAV1
GO:BP	granulocyte chemotaxis	GO:0071621	0.00329885	2.48164	126	421	13	21118	CCL2,CCL7,CCL4,VEGFA,CXCL2,CCR7,BST1,CXCL1,SPP1,AKIRIN1,CCL3,BSG,MAPK3
GO:BP	cell differentiation	GO:0030154	0.00330271	2.48113	4378	75	34	21118	PLK2,NR4A3,MDM2,ZFP36,BHLHE40,MCL1,EGR2,CD81,MAFF,CXCR4,CCL2,ATF3,GDF15,KDM6B,JUN,GADD45B,TIPARP,FOS,EGR1,H3F3A,TNF,ID3,ID2,VEGFA,RHOB,FOSL2,SGK1,DDX3X,RAB32,MAPK6,LMO4,CD9,TCEA1,YWHAZ
GO:BP	leukocyte migration	GO:0050900	0.00343645	2.46389	361	83	10	21118	DUSP1,CD81,CCL2,CCL7,TNF,CCL4,VEGFA,CD9,GOLPH3,CXCL2
GO:BP	protein processing	GO:0016485	0.00346811	2.45991	229	438	18	21118	MDM2,BC031781,SRGN,SERPINE1,YME1L1,BAD,PMPCB,VPS35,RNF139,SPCS2,METAP2,PLAU,IMMP1L,APH1C,TIMM17A,APH1A,PYCARD,PRKACA
GO:BP	positive regulation of pri-miRNA transcription by RNA polymerase II	GO:1902895	0.0035656	2.44787	41	44	4	21118	JUN,FOS,EGR1,TNF
GO:BP	maintenance of location	GO:0051235	0.00365215	2.43745	336	134	12	21118	TNF,SRGN,PLIN3,HILPDA,GOLPH3,CAV1,POLR2M,PSMD10,CCR5,INSIG1,TSPO,SRI
GO:BP	chaperone-mediated protein folding	GO:0061077	0.00392279	2.40641	58	304	8	21118	SGTA,HSPA1A,ST13,HSPE1,DNAJB6,PDCL3,HSPA1B,PDCD5
GO:BP	positive regulation of organelle organization	GO:0010638	0.00430839	2.36568	590	433	31	21118	TNF,VEGFA,PPP1R10,RHOC,CAV1,SLC25A4,HIF1A,KPNA7,HSPA1A,SNW1,ARL2,GLYR1,DSTN,PLEK,HSPA1B,BIN1,PLAUR,MAPRE1,PDCD5,BAD,VPS35,ZDHHC6,FAM162A,ACTR3,G3BP1,BC004004,SIRT1,GNL3,RHOA,MAPK3,PYCARD
GO:BP	response to carbohydrate	GO:0009743	0.00432017	2.3645	281	438	20	21118	IRS2,CCL2,EGR1,NAMPT,HIF1A,TRA2B,SRI,NDUFA9,TXNIP,SLC29A1,ENSA,BAD,GJA1,RAP1A,NR1D1,PPP2CA,SIRT1,RHOA,PIM3,PRKACA
GO:BP	response to hypoxia	GO:0001666	0.00446314	2.35036	326	412	21	21118	MDM2,CXCR4,CCL2,SDHD,EGR1,VEGFA,FOSL2,HILPDA,NFE2L2,CAV1,HIF1A,SLC29A1,MAP2K1,ACVRL1,BAD,FAM162A,PLAU,EGLN3,SIRT1,GNB1,RHOA
GO:BP	taxis	GO:0042330	0.00491184	2.30876	605	92	13	21118	CCRL2,DUSP1,NR4A3,EGR2,CXCR4,CCL2,CCL7,CCL4,ID2,VEGFA,NR4A1,CXCL2,FLOT1
GO:BP	muscle organ development	GO:0007517	0.00495266	2.30516	327	95	10	21118	EGR2,MAFF,ATF3,FOS,EGR1,ID3,NR4A1,RCAN1,FLOT1,CAV1
GO:BP	vasculature development	GO:0001944	0.004964	2.30417	773	135	18	21118	PLK2,MDM2,CXCR4,CCL2,JUN,TIPARP,EGR1,TNF,VEGFA,RHOB,YWHAZ,NR4A1,NFE2L2,CAV1,JUNB,HIF1A,SERPINE1,ZFAND5
GO:BP	cellular chemical homeostasis	GO:0055082	0.00508362	2.29383	870	421	39	21118	CCRL2,IRS2,CCL2,SGK1,CXCL2,CAV1,CCR5,SLC31A1,HIF1A,TRA2B,SRI,ATP2C1,YWHAE,CCR7,SLC29A1,RAB20,CXCL1,SLC31A2,GNA13,SPP1,GLRX3,CCR1,TMCO1,BAD,GJA1,GM6377,NR1D1,RAB7,CCDC115,FPR1,CCL3,PPP2CA,SIRT1,GNB1,PPT1,CAV2,CALM2,PIM3,MAPK3
GO:BP	negative regulation of catalytic activity	GO:0043086	0.00526665	2.27847	802	82	14	21118	DUSP1,IRS2,MDM2,ZFP36,GADD45B,DUSP4,TNF,VEGFA,DDX3X,DUSP2,UBE2Z,PPP1R10,PPP1R15A,NR4A1
GO:BP	cell surface receptor signaling pathway	GO:0007166	0.00554973	2.25573	2673	48	19	21118	CCRL2,OSM,CSRNP1,IRS2,NR4A3,MCL1,CD81,CXCR4,MKNK2,CCL2,ATF3,GDF15,JUN,CCL7,TIPARP,FOS,EGR1,TNF,CCL4
GO:BP	response to hydrogen peroxide	GO:0042542	0.00563335	2.24923	161	29	5	21118	DUSP1,NR4A3,MDM2,KDM6B,JUN
GO:BP	response to glucose	GO:0009749	0.00566246	2.247	237	438	18	21118	IRS2,CCL2,EGR1,HIF1A,TRA2B,SRI,NDUFA9,TXNIP,SLC29A1,ENSA,BAD,GJA1,NR1D1,PPP2CA,SIRT1,RHOA,PIM3,PRKACA
GO:BP	blood vessel development	GO:0001568	0.00588716	2.23009	743	128	17	21118	PLK2,MDM2,CXCR4,CCL2,JUN,TIPARP,EGR1,TNF,VEGFA,RHOB,YWHAZ,NR4A1,NFE2L2,CAV1,JUNB,HIF1A,SERPINE1
GO:BP	maintenance of protein location	GO:0045185	0.00599248	2.22239	96	134	7	21118	SRGN,GOLPH3,CAV1,PSMD10,INSIG1,TSPO,SRI
GO:BP	nucleobase-containing compound metabolic process	GO:0006139	0.00623417	2.20522	5416	108	50	21118	OSM,DUSP1,CSRNP1,FOSB,NR4A3,MDM2,ZFP36,BHLHE40,EGR2,CD81,LARS2,MAFF,ATF3,KDM6B,JUN,FOS,EGR1,H3F3A,TNF,ID3,IER5,ID2,VEGFA,FOSL2,DDX3X,SUMO1,ELL2,PPP1R10,LMO4,RBM7,TCEA1,UBA3,PPP1R15A,PHB,NR4A1,PID1,DHX15,NAMPT,SRA1,FLOT1,NFE2L2,CAV1,GMPPB,POLR2M,SERTAD1,MAX,JUNB,SYF2,TATDN2,PSMD10
GO:BP	regulation of leukocyte migration	GO:0002685	0.00625003	2.20412	216	436	17	21118	DUSP1,CD81,CCL2,CCL7,CCL4,VEGFA,CD9,SERPINE1,CCR7,BST1,AKIRIN1,CCR1,CCL3,RHOA,MAPK3,PYCARD,CRK
GO:BP	regulation of protein modification process	GO:0031399	0.00627537	2.20236	1641	95	22	21118	OSM,DUSP1,CD81,GDF15,PRKAG1,JUN,GADD45B,DUSP4,TANK,ARRDC4,EGR1,TNF,VEGFA,DDX3X,DUSP2,PPP1R10,PPP1R15A,PHB,RCAN1,PID1,FLOT1,CAV1
GO:BP	negative regulation of meiotic cell cycle	GO:0051447	0.00641759	2.19263	21	3	2	21118	OSM,DUSP1
GO:BP	cellular response to reactive oxygen species	GO:0034614	0.00646296	2.18957	156	54	6	21118	NR4A3,MDM2,KDM6B,JUN,FOS,RHOB
GO:BP	regulation of kinase activity	GO:0043549	0.00651444	2.18612	845	114	17	21118	DUSP1,IRS2,CD81,GDF15,PRKAG1,GADD45B,DUSP4,EGR1,TNF,VEGFA,DDX3X,DUSP2,LMO4,PHB,CAV1,PSMD10,PRKAR1A
GO:BP	vascular wound healing	GO:0061042	0.00655191	2.18363	17	128	4	21118	CXCR4,TNF,VEGFA,SERPINE1
GO:BP	chemical homeostasis	GO:0048878	0.00666658	2.1761	1245	439	51	21118	CCRL2,IRS2,CCL2,VEGFA,SGK1,DDX3X,CXCL2,CAV1,CCR5,SLC31A1,HIF1A,TRA2B,INSIG1,TSPO,SRI,ATP2C1,YWHAE,CCR7,SLC29A1,RAB20,TBC1D20,CXCL1,SLC31A2,GNA13,SPP1,GLRX3,MAP2K1,CYB5R4,CCR1,TMCO1,BAD,GJA1,GM6377,NR1D1,RAB7,B2M,CCDC115,FPR1,SNX10,CCL3,PPP2CA,SIRT1,GNB1,PPT1,CAV2,CALM2,PIM3,MAPK3,SMAD7,PRKACA,RALY
GO:BP	neuron death	GO:0070997	0.006713	2.17308	406	118	12	21118	NR4A3,MCL1,JUN,FOS,EGR1,TNF,VEGFA,CXCL2,NAMPT,MAX,CCR5,HIF1A
GO:BP	positive regulation of cellular component organization	GO:0051130	0.00703857	2.15252	1200	456	51	21118	GDF15,TNF,VEGFA,SGK1,DDX3X,SUMO1,PPP1R10,PPP1R15A,FLOT1,NFE2L2,RHOC,CAV1,RAB11A,SLC25A4,HIF1A,SERPINE1,KPNA7,HSPA1A,RALA,CCR7,SNW1,ARL2,GLYR1,DSTN,MAP2K1,PLEK,HSPA1B,BIN1,PLAUR,AKIRIN1,MAPRE1,PDCD5,BAD,NEU1,RAP1A,VPS35,B2M,ZDHHC6,FAM162A,ACTR3,G3BP1,BC004004,SIRT1,PPT1,GNL3,RHOA,HNRNPK,MAPK3,PYCARD,NDEL1,ATF1
GO:BP	localization within membrane	GO:0051668	0.00725893	2.13913	654	381	30	21118	CD81,CCL2,TNF,RAB32,SGTA,GOLPH3,PID1,STX8,FLOT1,RAB11A,SEC63,CHIC2,ATP2C1,RILPL2,RALA,SCP2,SNX4,PGRMC1,MAP2K1,ZDHHC20,PDCD5,RAP1A,RAB7,VPS35,STX7,VPS29,ZDHHC6,BSG,VPS26A,ACTR3
GO:BP	protein sumoylation	GO:0016925	0.00738446	2.13168	46	423	8	21118	MDM2,EGR2,EGR1,SUMO1,SUMO3,UBA2,GNL3,TOLLIP
GO:BP	regulation of vascular associated smooth muscle cell proliferation	GO:1904705	0.00795284	2.09948	63	412	9	21118	NR4A3,MDM2,JUN,TNF,GNAI3,GNA13,CDKN1A,GJA1,RHOA
GO:BP	regulation of cellular protein localization	GO:1903827	0.00799531	2.09716	557	449	30	21118	MDM2,CD81,CCL2,TNF,VEGFA,PID1,STX8,RAB11A,INSIG1,PPM1A,ATP2C1,SUMO3,YWHAE,ZC3H12A,PGRMC1,MAP2K1,NUPL1,EMD,PDCD5,RAP1A,VPS35,STX7,ACTR3,PPP2CA,SIRT1,CAV2,GNL3,HNRNPK,PRKACA,NDEL1
GO:BP	response to gamma radiation	GO:0010332	0.0079963	2.09711	59	83	5	21118	MDM2,CCL2,CCL7,EGR1,CXCL2
GO:BP	regulation of cell growth	GO:0001558	0.00807144	2.09305	417	117	12	21118	CD81,CXCR4,VEGFA,SGK1,DDX3X,PHB,RAB11A,SERTAD1,PSMD10,SLC25A4,CCR5,ACSL4
GO:BP	vesicle organization	GO:0016050	0.00811991	2.09045	272	431	19	21118	TRAPPC6A,SRGN,VPS18,RAB32,GOLPH3,STX8,RAB11A,INSIG1,GNAI3,RAB20,TBC1D20,CHMP3,RAB5C,CHMP5,RAB7,SEC22B,SNX10,CAV2,SEC23B
GO:BP	apoptotic mitochondrial changes	GO:0008637	0.00822308	2.08497	113	433	12	21118	MCL1,JUN,PSMD10,SLC25A4,RNF7,BLOC1S2,PLAUR,PDCD5,BAD,VPS35,FAM162A,PYCARD
GO:BP	negative regulation of MAPK cascade	GO:0043409	0.0088587	2.05263	179	108	8	21118	DUSP1,ATF3,DUSP4,RNF149,DUSP2,PHB,CAV1,PSMD10
GO:BP	cellular response to extracellular stimulus	GO:0031668	0.00899012	2.04623	252	194	12	21118	MDM2,ATF3,PRKAG1,JUN,FOS,NAMPT,NFE2L2,MAX,ZC3H12A,KLF10,SNW1,CPEB4
GO:BP	negative regulation of phosphorus metabolic process	GO:0010563	0.00989306	2.00467	528	454	29	21118	DUSP1,IRS2,JUN,GADD45B,DUSP4,TNF,DUSP2,PPP1R10,PPP1R15A,PID1,CAV1,PRKAR1A,DNAJC10,YWHAE,ZC3H12A,DUSP6,PLEK,CDKN1A,SAMSN1,FKBP8,ENSA,YWHAB,PWP1,PPP2CA,SIRT1,SMAD7,PYCARD,PRKAR2B,ERRFI1
GO:BP	regulation of reactive oxygen species metabolic process	GO:2000377	0.00997562	2.00106	150	452	14	21118	TNF,PID1,NFE2L2,HIF1A,TSPO,ZC3H12A,GNAI3,CXCL1,PRDX2,CDKN1A,PLAU,SIRT1,RHOA,PON3
GO:BP	regulation of multicellular organismal development	GO:2000026	0.0100991	1.99572	1444	57	15	21118	PLK2,ZFP36,BHLHE40,EGR2,MAFF,CXCR4,CCL2,JUN,FOS,TNF,SRGN,ID2,VEGFA,RHOB,SGK1
GO:BP	negative regulation of cellular macromolecule biosynthetic process	GO:2000113	0.010188	1.99191	1629	218	37	21118	DUSP1,NR4A3,MDM2,ZFP36,BHLHE40,ATF3,JUN,EGR1,H3F3A,TNF,ID3,ID2,VEGFA,DDX3X,SUMO1,UBA3,PPP1R15A,PHB,CAV1,MAX,PSMD10,HIF1A,EIF4E2,SARNP,HSPA1A,TXNIP,ZC3H12A,S100A1,ZFP36L2,HNRNPC,KLF10,SNW1,CPEB4,DNAJB6,TGIF1,TSC22D3,ITM2C
GO:BP	platelet-derived growth factor receptor signaling pathway	GO:0048008	0.0104	1.98297	60	152	6	21118	CSRNP1,NR4A3,TIPARP,VEGFA,ZFAND5,TXNIP
GO:BP	cellular response to hypoxia	GO:0071456	0.0104063	1.9827	146	402	13	21118	MDM2,SDHD,EGR1,VEGFA,HILPDA,NFE2L2,HIF1A,SLC29A1,MAP2K1,BAD,FAM162A,SIRT1,GNB1
GO:BP	cellular response to nutrient levels	GO:0031669	0.0107923	1.96688	217	270	13	21118	MDM2,ATF3,PRKAG1,JUN,NAMPT,NFE2L2,MAX,ZC3H12A,KLF10,SNW1,CPEB4,GABARAPL2,CDKN1A
GO:BP	positive regulation of neuron death	GO:1901216	0.0108104	1.96616	119	44	5	21118	MCL1,JUN,FOS,EGR1,TNF
GO:BP	biological process involved in interspecies interaction between organisms	GO:0044419	0.0110465	1.95677	1688	195	35	21118	RGS1,ZFP36,CD81,CCL2,JUN,CCL7,FOS,TNF,CCL4,DDX3X,SLFN2,VPS18,FUCA2,PHB,NR4A1,CXCL2,AP1S1,STX8,CAV1,CCR5,HIF1A,CLEC4N,SERPINE1,TSPO,IL7R,ST13,ZC3H12A,THOC7,TIFA,CCR7,SNW1,RAB20,IRAK2,TBC1D20,CXCL1
GO:BP	modulation of process of other organism involved in symbiotic interaction	GO:0051817	0.0111579	1.95242	84	407	10	21118	JUN,CCL4,PHB,CCR5,ZC3H12A,SNW1,TBC1D20,BAD,CCL3,CAV2
GO:BP	vacuolar transport	GO:0007034	0.0113001	1.94692	141	356	12	21118	RHOB,VPS18,STX8,HSPA1A,CHMP3,TMEM50A,VTA1,BIN1,CHMP5,RAB7,VPS35,VPS29
GO:BP	negative regulation of protein phosphorylation	GO:0001933	0.0113458	1.94516	366	454	23	21118	DUSP1,JUN,GADD45B,DUSP4,DUSP2,PPP1R15A,PID1,CAV1,PRKAR1A,DNAJC10,ZC3H12A,DUSP6,CDKN1A,SAMSN1,FKBP8,YWHAB,PWP1,PPP2CA,SIRT1,SMAD7,PYCARD,PRKAR2B,ERRFI1
GO:BP	embryo development	GO:0009790	0.0114224	1.94224	1171	135	22	21118	DUSP1,NR4A3,MAFF,KDM6B,DUSP4,TNF,ID3,ID2,VEGFA,DUSP2,LMO4,NFE2L2,JUNB,SYF2,PRKAR1A,ACSL4,HIF1A,TRA2B,INSIG1,EIF4E2,KPNA7,ZFAND5
GO:BP	circadian regulation of gene expression	GO:0032922	0.0116074	1.93526	60	88	5	21118	BHLHE40,EGR1,ID3,ID2,NAMPT
GO:BP	p38MAPK cascade	GO:0038066	0.0121252	1.91631	46	53	4	21118	DUSP1,ZFP36,GADD45B,VEGFA
GO:BP	response to nutrient levels	GO:0031667	0.0121306	1.91612	523	29	7	21118	MDM2,ZFP36,CCL2,ATF3,GDF15,PRKAG1,JUN
GO:BP	cell chemotaxis	GO:0060326	0.0121585	1.91512	304	195	13	21118	CCRL2,DUSP1,CCL2,CCL7,CCL4,VEGFA,NR4A1,CXCL2,CCR5,SERPINE1,CCR7,BST1,CXCL1
GO:BP	regulation of protein kinase activity	GO:0045859	0.0127724	1.89373	742	59	11	21118	DUSP1,CD81,GDF15,PRKAG1,GADD45B,DUSP4,EGR1,TNF,VEGFA,DDX3X,DUSP2
GO:BP	female pregnancy	GO:0007565	0.0129321	1.88833	231	117	9	21118	FOSB,CCL2,FOS,H3F3A,VEGFA,NAMPT,JUNB,VMP1,ACSL4
GO:BP	regulation of growth	GO:0040008	0.0130886	1.88311	678	118	15	21118	OSM,CD81,CXCR4,GDF15,VEGFA,SGK1,DDX3X,PHB,RAB11A,SERTAD1,PSMD10,SLC25A4,CCR5,ACSL4,HIF1A
GO:BP	organic cyclic compound metabolic process	GO:1901360	0.0138286	1.85922	5829	176	76	21118	OSM,DUSP1,CSRNP1,FOSB,NR4A3,MDM2,ZFP36,BHLHE40,EGR2,CD81,LARS2,MAFF,ATF3,KDM6B,JUN,TIPARP,FOS,EGR1,H3F3A,TNF,ID3,IER5,ID2,VEGFA,FOSL2,DDX3X,SUMO1,ELL2,PPP1R10,LMO4,RBM7,TCEA1,UBA3,PPP1R15A,PHB,NR4A1,PID1,DHX15,NAMPT,SRA1,FLOT1,NFE2L2,CAV1,GMPPB,POLR2M,SERTAD1,MAX,JUNB,SYF2,TATDN2,PSMD10,HBP1,ACSL4,HIF1A,TRA2B,INSIG1,ETF1,TSPO,PPM1A,SRI,MRPL12,SARNP,SMNDC1,HSPA1A,TXNIP,ZC3H12A,SCP2,SUB1,CHURC1,THO…
GO:BP	epithelial cell differentiation	GO:0030855	0.0145037	1.83852	655	55	10	21118	ZFP36,MAFF,CXCR4,KDM6B,JUN,TNF,ID3,ID2,VEGFA,FOSL2
GO:BP	regulation of protein phosphorylation	GO:0001932	0.0148611	1.82795	1211	95	18	21118	OSM,DUSP1,CD81,GDF15,PRKAG1,JUN,GADD45B,DUSP4,EGR1,TNF,VEGFA,DDX3X,DUSP2,PPP1R15A,PHB,PID1,FLOT1,CAV1
GO:BP	regulation of leukocyte chemotaxis	GO:0002688	0.0150008	1.82389	123	421	12	21118	DUSP1,CCL2,CCL7,CCL4,VEGFA,SERPINE1,CCR7,BST1,AKIRIN1,CCR1,CCL3,MAPK3
GO:BP	response to mechanical stimulus	GO:0009612	0.0152595	1.81646	224	44	6	21118	FOSB,CXCR4,CCL2,JUN,FOS,TNF
GO:BP	negative regulation of gene expression	GO:0010629	0.0153746	1.8132	1105	454	47	21118	MDM2,ZFP36,TIPARP,H3F3A,TNF,SRGN,ID3,ID2,VEGFA,DDX3X,MAX,HIF1A,TRA2B,ETF1,EIF4E2,SERPINE1,TSPO,KPNA7,HSPA1A,ZC3H12A,ZFP36L2,HNRNPC,CCR7,CPEB4,TGIF1,CUEDC2,MSR1,MAP2K1,CDKN1A,CCR1,ACVRL1,MAGOH,MAGOHB,SSB,GJA1,VPS35,CD274,RNF139,CSDE1,CCL3,APEX1,SIRT1,HNRNPK,SMAD7,PYCARD,EIF4E,ERRFI1
GO:BP	response to organophosphorus	GO:0046683	0.0158488	1.8	142	40	5	21118	DUSP1,FOSB,CCL2,JUN,FOS
GO:BP	positive regulation of response to external stimulus	GO:0032103	0.0158831	1.79906	404	53	8	21118	OSM,CD81,CXCR4,CCL2,CCL7,TNF,CCL4,VEGFA
GO:BP	tube morphogenesis	GO:0035239	0.0167389	1.77627	911	102	16	21118	PLK2,NR4A3,CXCR4,CCL2,JUN,TIPARP,TNF,ID2,VEGFA,RHOB,LMO4,YWHAZ,NR4A1,NFE2L2,CAV1,JUNB
GO:BP	positive regulation of transcription from RNA polymerase II promoter in response to stress	GO:0036003	0.0171711	1.7652	23	118	4	21118	ATF3,VEGFA,NFE2L2,HIF1A
GO:BP	reactive oxygen species metabolic process	GO:0072593	0.0174184	1.75899	225	452	17	21118	TNF,PID1,NFE2L2,HIF1A,TSPO,ZC3H12A,GNAI3,PRDX4,CXCL1,CYB5R4,PRDX2,CDKN1A,PLAU,PRDX5,SIRT1,RHOA,PON3
GO:BP	positive regulation of mitochondrion organization	GO:0010822	0.0176272	1.75382	66	433	9	21118	SLC25A4,HIF1A,PLAUR,PDCD5,BAD,VPS35,ZDHHC6,FAM162A,PYCARD
GO:BP	response to morphine	GO:0043278	0.0183738	1.7358	38	22	3	21118	FOSB,MDM2,CXCR4
GO:BP	protein refolding	GO:0042026	0.0184801	1.7333	18	345	5	21118	DNAJA2,HSPA1A,ST13,HSPA1B,B2M
GO:BP	cellular response to external stimulus	GO:0071496	0.0185934	1.73064	322	421	20	21118	MDM2,ATF3,PRKAG1,JUN,FOS,NAMPT,NFE2L2,CAV1,MAX,ZC3H12A,KLF10,SNW1,CPEB4,GABARAPL2,CDKN1A,BAD,GJA1,FBXO22,SIRT1,MAPK3
GO:BP	negative regulation of cell cycle process	GO:0010948	0.0187844	1.7262	246	12	4	21118	OSM,DUSP1,PLK2,MDM2
GO:BP	blood vessel morphogenesis	GO:0048514	0.0204961	1.68833	647	128	15	21118	PLK2,CXCR4,CCL2,JUN,TIPARP,TNF,VEGFA,RHOB,YWHAZ,NR4A1,NFE2L2,CAV1,JUNB,HIF1A,SERPINE1
GO:BP	response to ketone	GO:1901654	0.0207383	1.68323	227	454	17	21118	DUSP1,FOSB,CCL2,FOS,SGK1,GOLPH3,CAV1,TSPO,TXNIP,CCR7,SPP1,CDKN1A,BAD,SIRT1,HNRNPK,EIF4E,ERRFI1
GO:BP	negative regulation of phosphorylation	GO:0042326	0.0207739	1.68248	407	454	24	21118	DUSP1,IRS2,JUN,GADD45B,DUSP4,DUSP2,PPP1R15A,PID1,CAV1,PRKAR1A,DNAJC10,ZC3H12A,DUSP6,CDKN1A,SAMSN1,FKBP8,YWHAB,PWP1,PPP2CA,SIRT1,SMAD7,PYCARD,PRKAR2B,ERRFI1
GO:BP	protein modification by small protein conjugation or removal	GO:0070647	0.0207849	1.68225	941	160	21	21118	MDM2,EGR2,BC031781,TANK,ARRDC4,EGR1,RNF149,DDX3X,SUMO1,VPS18,UBE2Z,UBA3,NFE2L2,CAV1,PSMD10,HIF1A,TSPO,WSB1,SUMO3,FBXO30,ZC3H12A
GO:BP	multicellular organismal process	GO:0032501	0.0212838	1.67195	8483	60	41	21118	OSM,DUSP1,CSRNP1,FOSB,IRS2,PLK2,NR4A3,MDM2,ZFP36,BHLHE40,MCL1,EGR2,CD81,MAFF,CXCR4,MKNK2,CCL2,ATF3,GDF15,KDM6B,JUN,LHFPL2,GADD45B,DUSP4,TIPARP,FOS,EGR1,H3F3A,TNF,SRGN,ID3,CCL4,ID2,VEGFA,RHOB,FOSL2,HILPDA,SGK1,DDX3X,DUSP2,SUMO1
GO:BP	leukocyte chemotaxis	GO:0030595	0.0215307	1.66694	220	421	16	21118	DUSP1,CCL2,CCL7,CCL4,VEGFA,CXCL2,SERPINE1,CCR7,BST1,CXCL1,SPP1,AKIRIN1,CCR1,CCL3,BSG,MAPK3
GO:BP	negative regulation of nucleobase-containing compound metabolic process	GO:0045934	0.0217614	1.66231	1606	202	34	21118	DUSP1,NR4A3,MDM2,ZFP36,BHLHE40,ATF3,JUN,EGR1,H3F3A,TNF,ID3,ID2,VEGFA,SUMO1,UBA3,PPP1R15A,PHB,PID1,CAV1,MAX,PSMD10,HIF1A,TRA2B,SARNP,HSPA1A,TXNIP,ZC3H12A,SUB1,S100A1,HNRNPC,KLF10,SNW1,DNAJB6,TGIF1
GO:BP	negative regulation of transmembrane transport	GO:0034763	0.0217732	1.66208	138	158	8	21118	IRS2,GEM,TNF,SUMO1,PID1,CAV1,SRI,YWHAE
GO:BP	monocyte chemotaxis	GO:0002548	0.0221656	1.65432	59	48	4	21118	DUSP1,CCL2,CCL7,CCL4
GO:BP	lytic vacuole organization	GO:0080171	0.0230377	1.63756	73	403	9	21118	VPS18,RAB20,CHMP3,GM6377,CHMP5,RAB7,VPS35,CCDC115,PPT1
GO:BP	positive regulation of intracellular signal transduction	GO:1902533	0.0233916	1.63094	969	58	12	21118	OSM,MCL1,CD81,CCL2,GDF15,JUN,CCL7,GADD45B,TNF,CCL4,VEGFA,DDX3X
GO:BP	positive regulation of cell communication	GO:0010647	0.024442	1.61186	1725	58	16	21118	OSM,IRS2,PLK2,MCL1,CD81,CXCR4,CCL2,ATF3,GDF15,JUN,CCL7,GADD45B,TNF,CCL4,VEGFA,DDX3X
GO:BP	production of molecular mediator involved in inflammatory response	GO:0002532	0.0254043	1.59509	84	267	8	21118	TNF,YWHAZ,HIF1A,SERPINE1,ZC3H12A,SNX4,CUEDC2,PRDX2
GO:BP	positive regulation of mononuclear cell migration	GO:0071677	0.0255645	1.59236	69	433	9	21118	CCL2,CCL7,CCL4,SERPINE1,CCR7,CCR1,CCL3,RHOA,PYCARD
GO:BP	cellular response to arsenic-containing substance	GO:0071243	0.0255832	1.59205	19	160	4	21118	MKNK2,DDX3X,ZFAND2A,ZC3H12A
GO:BP	chemotaxis	GO:0006935	0.0257628	1.58901	600	92	12	21118	CCRL2,DUSP1,NR4A3,EGR2,CXCR4,CCL2,CCL7,CCL4,VEGFA,NR4A1,CXCL2,FLOT1
GO:BP	cellular response to ionizing radiation	GO:0071479	0.0266936	1.57359	71	88	5	21118	MDM2,TANK,EGR1,RHOB,NAMPT
GO:BP	regulation of wound healing	GO:0061041	0.026896	1.57031	126	128	7	21118	CXCR4,CCL2,TNF,CD9,NFE2L2,CAV1,SERPINE1
GO:BP	protein modification by small protein conjugation	GO:0032446	0.0273247	1.56344	818	428	36	21118	MDM2,EGR2,BC031781,ARRDC4,EGR1,RNF149,DDX3X,SUMO1,VPS18,UBE2Z,UBA3,NFE2L2,CAV1,PSMD10,HIF1A,TSPO,WSB1,SUMO3,FBXO30,UBE2F,UBE2G1,RNF7,UHRF2,UBA2,RNF11,MED21,UBE2A,PCNP,RNF139,NEDD8,FBXO22,SIRT1,GNL3,TOLLIP,SMAD7,UBE2D3
GO:BP	cellular nitrogen compound metabolic process	GO:0034641	0.0277666	1.55648	6201	108	53	21118	OSM,DUSP1,CSRNP1,FOSB,NR4A3,MDM2,ZFP36,BHLHE40,EGR2,CD81,LARS2,MAFF,MKNK2,ATF3,KDM6B,JUN,FOS,EGR1,H3F3A,TNF,ID3,IER5,ID2,VEGFA,FOSL2,DDX3X,SUMO1,ELL2,PPP1R10,LMO4,RBM7,TCEA1,UBA3,PPP1R15A,ZC3H15,PHB,NR4A1,PID1,DHX15,NAMPT,SRA1,FLOT1,NFE2L2,CAV1,GMPPB,POLR2M,SERTAD1,MAX,JUNB,EIF5,SYF2,TATDN2,PSMD10
GO:BP	negative regulation of transcription by RNA polymerase II	GO:0000122	0.0278187	1.55566	931	152	20	21118	NR4A3,MDM2,ZFP36,BHLHE40,ATF3,JUN,EGR1,TNF,ID3,ID2,VEGFA,PPP1R15A,PHB,CAV1,MAX,PSMD10,HIF1A,SARNP,HSPA1A,TXNIP
GO:BP	endosome to lysosome transport	GO:0008333	0.0282464	1.54904	49	339	7	21118	RHOB,VPS18,STX8,CHMP3,BIN1,CHMP5,RAB7
GO:BP	growth	GO:0040007	0.0295891	1.52887	1013	118	18	21118	OSM,CD81,CXCR4,GDF15,H3F3A,VEGFA,SGK1,DDX3X,CD9,PHB,RAB11A,SERTAD1,PSMD10,SLC25A4,PRKAR1A,CCR5,ACSL4,HIF1A
GO:BP	cellular response to metal ion	GO:0071248	0.0297434	1.52661	198	151	9	21118	FOSB,JUN,FOS,ID2,SUMO1,NFE2L2,JUNB,TSPO,CACYBP
GO:BP	neutrophil chemotaxis	GO:0030593	0.0306834	1.5131	102	374	10	21118	CCL2,CCL7,CCL4,CXCL2,CCR7,BST1,CXCL1,SPP1,CCL3,BSG
GO:BP	negative regulation of cell cycle	GO:0045786	0.0309224	1.50973	334	114	10	21118	OSM,DUSP1,PLK2,MDM2,TNF,RHOB,PPP1R10,NR4A1,SYF2,PRKAR1A
GO:BP	regulation of mitochondrion organization	GO:0010821	0.0324226	1.48915	129	433	12	21118	GOLPH3,PSMD10,SLC25A4,HIF1A,TSPO,PLAUR,PDCD5,BAD,VPS35,ZDHHC6,FAM162A,PYCARD
GO:BP	cellular component assembly	GO:0022607	0.0324372	1.48896	2739	449	90	21118	PLK2,EMP1,MDM2,H3F3A,TRAPPC6A,TNF,VEGFA,SGK1,DDX3X,SUMO1,VPS18,RAB32,LMO4,CD9,YWHAZ,GOLPH3,FLOT1,RHOC,CAV1,RAB11A,MAX,EIF5,PSMD10,VMP1,PRKAR1A,PPM1A,RILPL2,NDUFA9,HSPA1A,RALA,ST13,ZC3H12A,SUB1,TIFA,CCR7,RSL24D1,RAB20,TBC1D20,DNAJB6,ARL2,NDUFAF3,CHMP3,HSD17B10,GABARAPL2,GLRX3,SLC25A46,ARC,PLEK,PMP22,HSPA1B,TAF9,RBBP4,YME1L1,BIN1,AKIRIN1,MAPRE1,ACVRL1,SMARCA5,NDUFB6,BAD,GJA1,RAP1A,CHMP5,RAB7,VPS35,…
GO:BP	regulation of apoptotic signaling pathway	GO:2001233	0.0326495	1.48612	381	433	22	21118	OSM,MDM2,MCL1,ATF3,TNF,DDX3X,NFE2L2,CAV1,PSMD10,HIF1A,SERPINE1,GNAI3,ITM2C,MAP2K1,PRDX2,PLAUR,CTSC,BAD,SGMS1,SIRT1,HNRNPK,PYCARD
GO:BP	mitotic cell cycle	GO:0000278	0.0326961	1.4855	819	106	15	21118	DUSP1,PLK2,MDM2,GEM,TNF,ID2,RHOB,DDX3X,PPP1R10,UBA3,SRA1,RHOC,RAB11A,TUBA1A,SYF2
GO:BP	cellular cation homeostasis	GO:0030003	0.0332574	1.47811	672	421	31	21118	CCRL2,CCL2,SGK1,CXCL2,CAV1,CCR5,SLC31A1,HIF1A,SRI,ATP2C1,YWHAE,CCR7,RAB20,CXCL1,SLC31A2,GNA13,SPP1,GLRX3,CCR1,TMCO1,GJA1,GM6377,RAB7,CCDC115,FPR1,CCL3,GNB1,PPT1,CAV2,CALM2,MAPK3
GO:BP	protein targeting	GO:0006605	0.0348899	1.4573	274	432	18	21118	CCL2,SGTA,YWHAZ,SEC63,YWHAE,GRPEL1,ZDHHC20,PDCD5,PMPCB,RAB7,YWHAB,SPCS2,ZDHHC6,ACTR3,IMMP1L,TIMM17A,SEC61G,TIMM13
GO:BP	modulation by host of symbiont process	GO:0051851	0.0369072	1.43289	59	193	6	21118	JUN,CCL4,PHB,ZC3H12A,SNW1,TBC1D20
GO:BP	positive regulation of cell differentiation	GO:0045597	0.0383152	1.41663	922	449	40	21118	MDM2,ZFP36,EGR2,CXCR4,JUN,FOS,TNF,ID2,VEGFA,SGK1,RAB11A,JUNB,SLC25A4,CCR5,HIF1A,SERPINE1,TSPO,IL7R,ZC3H12A,CCR7,KLF10,TGIF1,MSR1,MAP2K1,BIN1,AKIRIN1,CCR1,ACVRL1,BAD,GJA1,RAP1A,CCL3,ACTR3,PWP1,SIRT1,BTG1,RHOA,SMAD7,CRK,NDEL1
GO:BP	protein neddylation	GO:0045116	0.0394304	1.40417	20	359	5	21118	UBA3,HIF1A,UBE2F,RNF7,NEDD8
GO:BP	cellular response to starvation	GO:0009267	0.0402163	1.3956	158	421	13	21118	ATF3,PRKAG1,JUN,NFE2L2,MAX,ZC3H12A,KLF10,CPEB4,GABARAPL2,CDKN1A,FBXO22,SIRT1,MAPK3
GO:BP	myeloid leukocyte differentiation	GO:0002573	0.0403497	1.39416	219	53	6	21118	CD81,JUN,FOS,TNF,ID2,VEGFA
GO:BP	negative regulation of leukocyte apoptotic process	GO:2000107	0.0405544	1.39196	54	215	6	21118	IRS2,CCR5,HIF1A,IL7R,CCR7,TSC22D3
GO:BP	secretion	GO:0046903	0.0409761	1.38747	1034	374	38	21118	OSM,IRS2,NR4A3,SDHD,TNF,VEGFA,VPS18,YWHAZ,GOLPH3,CAV1,RAB11A,ACSL4,HIF1A,SRI,RALA,P2RY2,SNX4,SCAMP1,SLC29A1,SERGEF,TM7SF3,SPP1,CYB5R4,TMEM184A,VPS45,PLEK,CCR1,GLRX,ENSA,BAD,GJA1,RAP1A,NR1D1,RAB7,VPS35,SNX10,CCL3,BSG
GO:BP	response to calcium ion	GO:0051592	0.0420545	1.37619	157	152	8	21118	DUSP1,FOSB,JUN,FOS,CAV1,JUNB,CACYBP,TXNIP
GO:BP	positive regulation of myeloid leukocyte differentiation	GO:0002763	0.0423105	1.37355	64	52	4	21118	JUN,FOS,TNF,ID2
GO:BP	positive regulation of immune system process	GO:0002684	0.0427115	1.36945	947	53	11	21118	IRS2,NR4A3,CD81,CCL2,JUN,CCL7,FOS,TNF,CCL4,ID2,VEGFA
GO:BP	response to starvation	GO:0042594	0.0428497	1.36805	201	434	15	21118	ZFP36,ATF3,PRKAG1,JUN,NFE2L2,MAX,ZC3H12A,KLF10,CPEB4,GABARAPL2,CDKN1A,FBXO22,SIRT1,MAPK3,HMGCL
GO:BP	formation of primary germ layer	GO:0001704	0.0429221	1.36732	117	59	5	21118	DUSP1,NR4A3,KDM6B,DUSP4,DUSP2
GO:BP	eosinophil chemotaxis	GO:0048245	0.0429616	1.36692	23	48	3	21118	CCL2,CCL7,CCL4
GO:BP	regulation of protein folding	GO:1903332	0.0432412	1.3641	12	304	4	21118	SGTA,ST13,PDCL3,PDCD5
GO:BP	endothelial tube morphogenesis	GO:0061154	0.0435593	1.36092	18	412	5	21118	CXCR4,RHOB,ACVRL1,BSG,RHOA
GO:BP	behavior	GO:0007610	0.0437702	1.35882	716	57	10	21118	OSM,PLK2,NR4A3,EGR2,GDF15,JUN,FOS,EGR1,ID2,SGK1
GO:BP	response to endoplasmic reticulum stress	GO:0034976	0.0439723	1.35682	254	95	8	21118	ATF3,JUN,DDX3X,SGTA,PPP1R15A,FLOT1,NFE2L2,CAV1
GO:BP	positive regulation of neuron apoptotic process	GO:0043525	0.0451187	1.34564	77	44	4	21118	MCL1,JUN,EGR1,TNF
GO:BP	biological process involved in interaction with symbiont	GO:0051702	0.0456873	1.3402	90	195	7	21118	JUN,CCL4,PHB,ZC3H12A,SNW1,TBC1D20,CXCL1
GO:BP	endomembrane system organization	GO:0010256	0.0466643	1.33102	464	125	12	21118	SRGN,VPS18,SGTA,CD9,YWHAZ,GOLPH3,FLOT1,CAV1,POLR2M,RAB11A,VMP1,CSNK1A1
GO:BP	wound healing	GO:0042060	0.0467629	1.3301	380	128	11	21118	CXCR4,CCL2,TNF,VEGFA,CD9,CXCL2,NFE2L2,RHOC,CAV1,HIF1A,SERPINE1
GO:BP	regulation of immune system process	GO:0002682	0.0469135	1.3287	1406	451	54	21118	DUSP1,IRS2,NR4A3,ZFP36,CD81,CCL2,JUN,CCL7,FOS,TNF,CCL4,ID2,VEGFA,CD9,PHB,CAV1,PRKAR1A,HIF1A,SERPINE1,IL7R,ZC3H12A,ZFP36L2,CCR7,BST1,KLF10,SNX4,PSMA1,CXCL1,CUEDC2,TSC22D3,PRDX2,CDKN1A,SAMSN1,AKIRIN1,CCR1,CTSC,BAD,RAP1A,NR1D1,B2M,CD274,STX7,FPR1,CCL3,SIRT1,RHOA,MAPK3,SMAD7,PYCARD,CD80,CRK,CLEC4D,SLA2,DDX1
GO:BP	regulation of chemotaxis	GO:0050920	0.0470004	1.3279	225	53	6	21118	DUSP1,CXCR4,CCL2,CCL7,CCL4,VEGFA
GO:BP	response to light stimulus	GO:0009416	0.0497372	1.30332	316	57	7	21118	DUSP1,MDM2,BHLHE40,BC031781,FOS,ID2,SGK1
GO:BP	protein localization to plasma membrane	GO:0072659	0.0499223	1.30171	289	381	17	21118	CD81,TNF,GOLPH3,PID1,STX8,FLOT1,RAB11A,ATP2C1,RILPL2,SCP2,PGRMC1,RAP1A,RAB7,VPS35,STX7,BSG,ACTR3
